# Supplementary material for: Genome characterization and CRISPR-Cas9 editing of a human neocentromere
Source: Chromosoma. 2022 Aug 17;131(4):239–51. doi: 10.1007/s00412-022-00779-y (PMC9674717; doi:10.1007/s00412-022-00779-y)
Supplement: Supplementary file 1 — Supplementary file1 (GFF 36878 KB) [file 412_2022_779_MOESM1_ESM.gff]

chr3	NimbleScan	NEOC-3_ChIP_cenpC/NEOC-3_INPUT	128407937	128407987	-0.22	.	.	chr3;chr3P129609478;1
chr3	NimbleScan	NEOC-3_ChIP_cenpC/NEOC-3_INPUT	128408037	128408087	-0.74	.	.	chr3;chr3P129609578;1
chr3	NimbleScan	NEOC-3_ChIP_cenpC/NEOC-3_INPUT	128408137	128408187	0.09	.	.	chr3;chr3P129609678;1
chr3	NimbleScan	NEOC-3_ChIP_cenpC/NEOC-3_INPUT	128408237	128408287	-0.14	.	.	chr3;chr3P129609778;1
chr3	NimbleScan	NEOC-3_ChIP_cenpC/NEOC-3_INPUT	128408337	128408387	-0.27	.	.	chr3;chr3P129609878;1
chr3	NimbleScan	NEOC-3_ChIP_cenpC/NEOC-3_INPUT	128408437	128408487	0.18	.	.	chr3;chr3P129609978;1
chr3	NimbleScan	NEOC-3_ChIP_cenpC/NEOC-3_INPUT	128408537	128408587	-0.28	.	.	chr3;chr3P129610078;1
chr3	NimbleScan	NEOC-3_ChIP_cenpC/NEOC-3_INPUT	128408637	128408687	-0.66	.	.	chr3;chr3P129610178;1
chr3	NimbleScan	NEOC-3_ChIP_cenpC/NEOC-3_INPUT	128408737	128408787	0.28	.	.	chr3;chr3P129610278;1
chr3	NimbleScan	NEOC-3_ChIP_cenpC/NEOC-3_INPUT	128408837	128408887	0.04	.	.	chr3;chr3P129610378;1
chr3	NimbleScan	NEOC-3_ChIP_cenpC/NEOC-3_INPUT	128408937	128408987	0.32	.	.	chr3;chr3P129610478;1
chr3	NimbleScan	NEOC-3_ChIP_cenpC/NEOC-3_INPUT	128409037	128409087	-0.48	.	.	chr3;chr3P129610578;1
chr3	NimbleScan	NEOC-3_ChIP_cenpC/NEOC-3_INPUT	128409137	128409187	-0.80	.	.	chr3;chr3P129610678;1
chr3	NimbleScan	NEOC-3_ChIP_cenpC/NEOC-3_INPUT	128409237	128409287	-0.70	.	.	chr3;chr3P129610778;1
chr3	NimbleScan	NEOC-3_ChIP_cenpC/NEOC-3_INPUT	128409386	128409436	-0.13	.	.	chr3;chr3P129610927;1
chr3	NimbleScan	NEOC-3_ChIP_cenpC/NEOC-3_INPUT	128409486	128409536	-0.48	.	.	chr3;chr3P129611027;1
chr3	NimbleScan	NEOC-3_ChIP_cenpC/NEOC-3_INPUT	128409586	128409636	0.23	.	.	chr3;chr3P129611127;1
chr3	NimbleScan	NEOC-3_ChIP_cenpC/NEOC-3_INPUT	128409686	128409736	-0.36	.	.	chr3;chr3P129611227;1
chr3	NimbleScan	NEOC-3_ChIP_cenpC/NEOC-3_INPUT	128409786	128409836	0.12	.	.	chr3;chr3P129611327;1
chr3	NimbleScan	NEOC-3_ChIP_cenpC/NEOC-3_INPUT	128409886	128409936	-0.61	.	.	chr3;chr3P129611427;1
chr3	NimbleScan	NEOC-3_ChIP_cenpC/NEOC-3_INPUT	128409986	128410036	0.37	.	.	chr3;chr3P129611527;1
chr3	NimbleScan	NEOC-3_ChIP_cenpC/NEOC-3_INPUT	128410086	128410136	-0.46	.	.	chr3;chr3P129611627;1
chr3	NimbleScan	NEOC-3_ChIP_cenpC/NEOC-3_INPUT	128410186	128410236	-0.12	.	.	chr3;chr3P129611727;1
chr3	NimbleScan	NEOC-3_ChIP_cenpC/NEOC-3_INPUT	128410471	128410521	0.11	.	.	chr3;chr3P129612012;1
chr3	NimbleScan	NEOC-3_ChIP_cenpC/NEOC-3_INPUT	128410677	128410727	-0.08	.	.	chr3;chr3P129612218;1
chr3	NimbleScan	NEOC-3_ChIP_cenpC/NEOC-3_INPUT	128410777	128410827	0.15	.	.	chr3;chr3P129612318;1
chr3	NimbleScan	NEOC-3_ChIP_cenpC/NEOC-3_INPUT	128410877	128410927	0.24	.	.	chr3;chr3P129612418;1
chr3	NimbleScan	NEOC-3_ChIP_cenpC/NEOC-3_INPUT	128410977	128411027	-0.60	.	.	chr3;chr3P129612518;1
chr3	NimbleScan	NEOC-3_ChIP_cenpC/NEOC-3_INPUT	128411077	128411127	0.02	.	.	chr3;chr3P129612618;1
chr3	NimbleScan	NEOC-3_ChIP_cenpC/NEOC-3_INPUT	128411177	128411227	0.23	.	.	chr3;chr3P129612718;1
chr3	NimbleScan	NEOC-3_ChIP_cenpC/NEOC-3_INPUT	128411277	128411327	-0.24	.	.	chr3;chr3P129612818;1
chr3	NimbleScan	NEOC-3_ChIP_cenpC/NEOC-3_INPUT	128411377	128411427	0.24	.	.	chr3;chr3P129612918;1
chr3	NimbleScan	NEOC-3_ChIP_cenpC/NEOC-3_INPUT	128411477	128411527	0.23	.	.	chr3;chr3P129613018;1
chr3	NimbleScan	NEOC-3_ChIP_cenpC/NEOC-3_INPUT	128411577	128411627	-0.34	.	.	chr3;chr3P129613118;1
chr3	NimbleScan	NEOC-3_ChIP_cenpC/NEOC-3_INPUT	128411677	128411727	-0.71	.	.	chr3;chr3P129613218;1
chr3	NimbleScan	NEOC-3_ChIP_cenpC/NEOC-3_INPUT	128411777	128411827	0.15	.	.	chr3;chr3P129613318;1
chr3	NimbleScan	NEOC-3_ChIP_cenpC/NEOC-3_INPUT	128411877	128411927	-1.40	.	.	chr3;chr3P129613418;1
chr3	NimbleScan	NEOC-3_ChIP_cenpC/NEOC-3_INPUT	128411977	128412027	-0.70	.	.	chr3;chr3P129613518;1
chr3	NimbleScan	NEOC-3_ChIP_cenpC/NEOC-3_INPUT	128412131	128412181	-0.60	.	.	chr3;chr3P129613672;1
chr3	NimbleScan	NEOC-3_ChIP_cenpC/NEOC-3_INPUT	128412231	128412281	-0.75	.	.	chr3;chr3P129613772;1
chr3	NimbleScan	NEOC-3_ChIP_cenpC/NEOC-3_INPUT	128412331	128412381	0.06	.	.	chr3;chr3P129613872;1
chr3	NimbleScan	NEOC-3_ChIP_cenpC/NEOC-3_INPUT	128412593	128412643	0.14	.	.	chr3;chr3P129614134;1
chr3	NimbleScan	NEOC-3_ChIP_cenpC/NEOC-3_INPUT	128412693	128412743	-0.33	.	.	chr3;chr3P129614234;1
chr3	NimbleScan	NEOC-3_ChIP_cenpC/NEOC-3_INPUT	128412793	128412843	0.20	.	.	chr3;chr3P129614334;1
chr3	NimbleScan	NEOC-3_ChIP_cenpC/NEOC-3_INPUT	128412893	128412943	-0.26	.	.	chr3;chr3P129614434;1
chr3	NimbleScan	NEOC-3_ChIP_cenpC/NEOC-3_INPUT	128412993	128413043	-0.70	.	.	chr3;chr3P129614534;1
chr3	NimbleScan	NEOC-3_ChIP_cenpC/NEOC-3_INPUT	128413093	128413143	0.09	.	.	chr3;chr3P129614634;1
chr3	NimbleScan	NEOC-3_ChIP_cenpC/NEOC-3_INPUT	128413193	128413243	-0.66	.	.	chr3;chr3P129614734;1
chr3	NimbleScan	NEOC-3_ChIP_cenpC/NEOC-3_INPUT	128413293	128413343	-0.47	.	.	chr3;chr3P129614834;1
chr3	NimbleScan	NEOC-3_ChIP_cenpC/NEOC-3_INPUT	128413393	128413443	-0.38	.	.	chr3;chr3P129614934;1
chr3	NimbleScan	NEOC-3_ChIP_cenpC/NEOC-3_INPUT	128413493	128413543	-0.02	.	.	chr3;chr3P129615034;1
chr3	NimbleScan	NEOC-3_ChIP_cenpC/NEOC-3_INPUT	128413593	128413643	-0.76	.	.	chr3;chr3P129615134;1
chr3	NimbleScan	NEOC-3_ChIP_cenpC/NEOC-3_INPUT	128413693	128413743	0.07	.	.	chr3;chr3P129615234;1
chr3	NimbleScan	NEOC-3_ChIP_cenpC/NEOC-3_INPUT	128413793	128413843	-0.67	.	.	chr3;chr3P129615334;1
chr3	NimbleScan	NEOC-3_ChIP_cenpC/NEOC-3_INPUT	128413893	128413943	-0.24	.	.	chr3;chr3P129615434;1
chr3	NimbleScan	NEOC-3_ChIP_cenpC/NEOC-3_INPUT	128413993	128414043	-0.08	.	.	chr3;chr3P129615534;1
chr3	NimbleScan	NEOC-3_ChIP_cenpC/NEOC-3_INPUT	128414093	128414143	-0.31	.	.	chr3;chr3P129615634;1
chr3	NimbleScan	NEOC-3_ChIP_cenpC/NEOC-3_INPUT	128414193	128414243	-0.24	.	.	chr3;chr3P129615734;1
chr3	NimbleScan	NEOC-3_ChIP_cenpC/NEOC-3_INPUT	128414293	128414343	-0.32	.	.	chr3;chr3P129615834;1
chr3	NimbleScan	NEOC-3_ChIP_cenpC/NEOC-3_INPUT	128414393	128414443	0.02	.	.	chr3;chr3P129615934;1
chr3	NimbleScan	NEOC-3_ChIP_cenpC/NEOC-3_INPUT	128414493	128414543	0.15	.	.	chr3;chr3P129616034;1
chr3	NimbleScan	NEOC-3_ChIP_cenpC/NEOC-3_INPUT	128414740	128414790	0.36	.	.	chr3;chr3P129616281;1
chr3	NimbleScan	NEOC-3_ChIP_cenpC/NEOC-3_INPUT	128414840	128414890	0.31	.	.	chr3;chr3P129616381;1
chr3	NimbleScan	NEOC-3_ChIP_cenpC/NEOC-3_INPUT	128414940	128414990	0.29	.	.	chr3;chr3P129616481;1
chr3	NimbleScan	NEOC-3_ChIP_cenpC/NEOC-3_INPUT	128415040	128415090	-0.28	.	.	chr3;chr3P129616581;1
chr3	NimbleScan	NEOC-3_ChIP_cenpC/NEOC-3_INPUT	128415280	128415330	-0.40	.	.	chr3;chr3P129616821;1
chr3	NimbleScan	NEOC-3_ChIP_cenpC/NEOC-3_INPUT	128415380	128415430	-0.58	.	.	chr3;chr3P129616921;1
chr3	NimbleScan	NEOC-3_ChIP_cenpC/NEOC-3_INPUT	128415480	128415530	-1.57	.	.	chr3;chr3P129617021;1
chr3	NimbleScan	NEOC-3_ChIP_cenpC/NEOC-3_INPUT	128415580	128415630	-0.73	.	.	chr3;chr3P129617121;1
chr3	NimbleScan	NEOC-3_ChIP_cenpC/NEOC-3_INPUT	128415680	128415730	0.23	.	.	chr3;chr3P129617221;1
chr3	NimbleScan	NEOC-3_ChIP_cenpC/NEOC-3_INPUT	128415780	128415830	-0.29	.	.	chr3;chr3P129617321;1
chr3	NimbleScan	NEOC-3_ChIP_cenpC/NEOC-3_INPUT	128415880	128415930	0.18	.	.	chr3;chr3P129617421;1
chr3	NimbleScan	NEOC-3_ChIP_cenpC/NEOC-3_INPUT	128415980	128416030	-0.17	.	.	chr3;chr3P129617521;1
chr3	NimbleScan	NEOC-3_ChIP_cenpC/NEOC-3_INPUT	128416080	128416130	-0.40	.	.	chr3;chr3P129617621;1
chr3	NimbleScan	NEOC-3_ChIP_cenpC/NEOC-3_INPUT	128416180	128416230	-0.01	.	.	chr3;chr3P129617721;1
chr3	NimbleScan	NEOC-3_ChIP_cenpC/NEOC-3_INPUT	128416280	128416330	0.35	.	.	chr3;chr3P129617821;1
chr3	NimbleScan	NEOC-3_ChIP_cenpC/NEOC-3_INPUT	128416380	128416430	-0.25	.	.	chr3;chr3P129617921;1
chr3	NimbleScan	NEOC-3_ChIP_cenpC/NEOC-3_INPUT	128416480	128416530	0.22	.	.	chr3;chr3P129618021;1
chr3	NimbleScan	NEOC-3_ChIP_cenpC/NEOC-3_INPUT	128416580	128416630	0.29	.	.	chr3;chr3P129618121;1
chr3	NimbleScan	NEOC-3_ChIP_cenpC/NEOC-3_INPUT	128416932	128416982	-0.65	.	.	chr3;chr3P129618473;1
chr3	NimbleScan	NEOC-3_ChIP_cenpC/NEOC-3_INPUT	128417417	128417467	-1.16	.	.	chr3;chr3P129618958;1
chr3	NimbleScan	NEOC-3_ChIP_cenpC/NEOC-3_INPUT	128417517	128417567	-0.50	.	.	chr3;chr3P129619058;1
chr3	NimbleScan	NEOC-3_ChIP_cenpC/NEOC-3_INPUT	128417617	128417667	-0.34	.	.	chr3;chr3P129619158;1
chr3	NimbleScan	NEOC-3_ChIP_cenpC/NEOC-3_INPUT	128417717	128417767	-0.33	.	.	chr3;chr3P129619258;1
chr3	NimbleScan	NEOC-3_ChIP_cenpC/NEOC-3_INPUT	128417817	128417867	0.05	.	.	chr3;chr3P129619358;1
chr3	NimbleScan	NEOC-3_ChIP_cenpC/NEOC-3_INPUT	128417917	128417967	-0.11	.	.	chr3;chr3P129619458;1
chr3	NimbleScan	NEOC-3_ChIP_cenpC/NEOC-3_INPUT	128418017	128418067	-0.96	.	.	chr3;chr3P129619558;1
chr3	NimbleScan	NEOC-3_ChIP_cenpC/NEOC-3_INPUT	128418117	128418167	-0.72	.	.	chr3;chr3P129619658;1
chr3	NimbleScan	NEOC-3_ChIP_cenpC/NEOC-3_INPUT	128418217	128418267	-0.37	.	.	chr3;chr3P129619758;1
chr3	NimbleScan	NEOC-3_ChIP_cenpC/NEOC-3_INPUT	128418317	128418367	-0.17	.	.	chr3;chr3P129619858;1
chr3	NimbleScan	NEOC-3_ChIP_cenpC/NEOC-3_INPUT	128418417	128418467	0.05	.	.	chr3;chr3P129619958;1
chr3	NimbleScan	NEOC-3_ChIP_cenpC/NEOC-3_INPUT	128418517	128418567	-0.15	.	.	chr3;chr3P129620058;1
chr3	NimbleScan	NEOC-3_ChIP_cenpC/NEOC-3_INPUT	128418617	128418667	0.00	.	.	chr3;chr3P129620158;1
chr3	NimbleScan	NEOC-3_ChIP_cenpC/NEOC-3_INPUT	128418717	128418767	0.34	.	.	chr3;chr3P129620258;1
chr3	NimbleScan	NEOC-3_ChIP_cenpC/NEOC-3_INPUT	128418817	128418867	0.45	.	.	chr3;chr3P129620358;1
chr3	NimbleScan	NEOC-3_ChIP_cenpC/NEOC-3_INPUT	128418917	128418967	-0.23	.	.	chr3;chr3P129620458;1
chr3	NimbleScan	NEOC-3_ChIP_cenpC/NEOC-3_INPUT	128419439	128419489	-0.03	.	.	chr3;chr3P129620980;1
chr3	NimbleScan	NEOC-3_ChIP_cenpC/NEOC-3_INPUT	128419539	128419589	-0.19	.	.	chr3;chr3P129621080;1
chr3	NimbleScan	NEOC-3_ChIP_cenpC/NEOC-3_INPUT	128419639	128419689	-0.19	.	.	chr3;chr3P129621180;1
chr3	NimbleScan	NEOC-3_ChIP_cenpC/NEOC-3_INPUT	128419739	128419789	-0.27	.	.	chr3;chr3P129621280;1
chr3	NimbleScan	NEOC-3_ChIP_cenpC/NEOC-3_INPUT	128419839	128419889	-0.00	.	.	chr3;chr3P129621380;1
chr3	NimbleScan	NEOC-3_ChIP_cenpC/NEOC-3_INPUT	128420153	128420203	-1.13	.	.	chr3;chr3P129621694;1
chr3	NimbleScan	NEOC-3_ChIP_cenpC/NEOC-3_INPUT	128420253	128420303	-0.11	.	.	chr3;chr3P129621794;1
chr3	NimbleScan	NEOC-3_ChIP_cenpC/NEOC-3_INPUT	128420353	128420403	-0.15	.	.	chr3;chr3P129621894;1
chr3	NimbleScan	NEOC-3_ChIP_cenpC/NEOC-3_INPUT	128420453	128420503	0.07	.	.	chr3;chr3P129621994;1
chr3	NimbleScan	NEOC-3_ChIP_cenpC/NEOC-3_INPUT	128420553	128420603	-0.48	.	.	chr3;chr3P129622094;1
chr3	NimbleScan	NEOC-3_ChIP_cenpC/NEOC-3_INPUT	128420653	128420703	-0.06	.	.	chr3;chr3P129622194;1
chr3	NimbleScan	NEOC-3_ChIP_cenpC/NEOC-3_INPUT	128420753	128420803	-0.37	.	.	chr3;chr3P129622294;1
chr3	NimbleScan	NEOC-3_ChIP_cenpC/NEOC-3_INPUT	128420853	128420903	-0.06	.	.	chr3;chr3P129622394;1
chr3	NimbleScan	NEOC-3_ChIP_cenpC/NEOC-3_INPUT	128420953	128421003	0.15	.	.	chr3;chr3P129622494;1
chr3	NimbleScan	NEOC-3_ChIP_cenpC/NEOC-3_INPUT	128421053	128421103	-0.14	.	.	chr3;chr3P129622594;1
chr3	NimbleScan	NEOC-3_ChIP_cenpC/NEOC-3_INPUT	128421153	128421203	-0.43	.	.	chr3;chr3P129622694;1
chr3	NimbleScan	NEOC-3_ChIP_cenpC/NEOC-3_INPUT	128421253	128421303	-0.12	.	.	chr3;chr3P129622794;1
chr3	NimbleScan	NEOC-3_ChIP_cenpC/NEOC-3_INPUT	128421353	128421403	0.14	.	.	chr3;chr3P129622894;1
chr3	NimbleScan	NEOC-3_ChIP_cenpC/NEOC-3_INPUT	128421453	128421503	-0.04	.	.	chr3;chr3P129622994;1
chr3	NimbleScan	NEOC-3_ChIP_cenpC/NEOC-3_INPUT	128421553	128421603	-0.34	.	.	chr3;chr3P129623094;1
chr3	NimbleScan	NEOC-3_ChIP_cenpC/NEOC-3_INPUT	128421653	128421703	0.15	.	.	chr3;chr3P129623194;1
chr3	NimbleScan	NEOC-3_ChIP_cenpC/NEOC-3_INPUT	128421753	128421803	0.06	.	.	chr3;chr3P129623294;1
chr3	NimbleScan	NEOC-3_ChIP_cenpC/NEOC-3_INPUT	128421853	128421903	0.23	.	.	chr3;chr3P129623394;1
chr3	NimbleScan	NEOC-3_ChIP_cenpC/NEOC-3_INPUT	128421953	128422003	-0.33	.	.	chr3;chr3P129623494;1
chr3	NimbleScan	NEOC-3_ChIP_cenpC/NEOC-3_INPUT	128422053	128422103	0.16	.	.	chr3;chr3P129623594;1
chr3	NimbleScan	NEOC-3_ChIP_cenpC/NEOC-3_INPUT	128422153	128422203	0.37	.	.	chr3;chr3P129623694;1
chr3	NimbleScan	NEOC-3_ChIP_cenpC/NEOC-3_INPUT	128422253	128422303	0.09	.	.	chr3;chr3P129623794;1
chr3	NimbleScan	NEOC-3_ChIP_cenpC/NEOC-3_INPUT	128422353	128422403	0.24	.	.	chr3;chr3P129623894;1
chr3	NimbleScan	NEOC-3_ChIP_cenpC/NEOC-3_INPUT	128422453	128422503	-0.40	.	.	chr3;chr3P129623994;1
chr3	NimbleScan	NEOC-3_ChIP_cenpC/NEOC-3_INPUT	128422553	128422603	-0.12	.	.	chr3;chr3P129624094;1
chr3	NimbleScan	NEOC-3_ChIP_cenpC/NEOC-3_INPUT	128422653	128422703	-0.24	.	.	chr3;chr3P129624194;1
chr3	NimbleScan	NEOC-3_ChIP_cenpC/NEOC-3_INPUT	128422753	128422803	0.27	.	.	chr3;chr3P129624294;1
chr3	NimbleScan	NEOC-3_ChIP_cenpC/NEOC-3_INPUT	128422853	128422903	-0.52	.	.	chr3;chr3P129624394;1
chr3	NimbleScan	NEOC-3_ChIP_cenpC/NEOC-3_INPUT	128422953	128423003	0.15	.	.	chr3;chr3P129624494;1
chr3	NimbleScan	NEOC-3_ChIP_cenpC/NEOC-3_INPUT	128423053	128423103	-0.46	.	.	chr3;chr3P129624594;1
chr3	NimbleScan	NEOC-3_ChIP_cenpC/NEOC-3_INPUT	128423857	128423907	-0.30	.	.	chr3;chr3P129625398;1
chr3	NimbleScan	NEOC-3_ChIP_cenpC/NEOC-3_INPUT	128423957	128424007	0.11	.	.	chr3;chr3P129625498;1
chr3	NimbleScan	NEOC-3_ChIP_cenpC/NEOC-3_INPUT	128424087	128424137	0.21	.	.	chr3;chr3P129625628;1
chr3	NimbleScan	NEOC-3_ChIP_cenpC/NEOC-3_INPUT	128424283	128424333	0.06	.	.	chr3;chr3P129625824;1
chr3	NimbleScan	NEOC-3_ChIP_cenpC/NEOC-3_INPUT	128424685	128424735	0.05	.	.	chr3;chr3P129626226;1
chr3	NimbleScan	NEOC-3_ChIP_cenpC/NEOC-3_INPUT	128424785	128424835	-0.21	.	.	chr3;chr3P129626326;1
chr3	NimbleScan	NEOC-3_ChIP_cenpC/NEOC-3_INPUT	128424885	128424935	-0.42	.	.	chr3;chr3P129626426;1
chr3	NimbleScan	NEOC-3_ChIP_cenpC/NEOC-3_INPUT	128424985	128425035	-0.56	.	.	chr3;chr3P129626526;1
chr3	NimbleScan	NEOC-3_ChIP_cenpC/NEOC-3_INPUT	128425599	128425649	-0.09	.	.	chr3;chr3P129627140;1
chr3	NimbleScan	NEOC-3_ChIP_cenpC/NEOC-3_INPUT	128425731	128425781	0.18	.	.	chr3;chr3P129627272;1
chr3	NimbleScan	NEOC-3_ChIP_cenpC/NEOC-3_INPUT	128426402	128426452	0.22	.	.	chr3;chr3P129627943;1
chr3	NimbleScan	NEOC-3_ChIP_cenpC/NEOC-3_INPUT	128426502	128426552	0.10	.	.	chr3;chr3P129628043;1
chr3	NimbleScan	NEOC-3_ChIP_cenpC/NEOC-3_INPUT	128426602	128426652	-0.83	.	.	chr3;chr3P129628143;1
chr3	NimbleScan	NEOC-3_ChIP_cenpC/NEOC-3_INPUT	128426702	128426752	-0.62	.	.	chr3;chr3P129628243;1
chr3	NimbleScan	NEOC-3_ChIP_cenpC/NEOC-3_INPUT	128426802	128426852	0.04	.	.	chr3;chr3P129628343;1
chr3	NimbleScan	NEOC-3_ChIP_cenpC/NEOC-3_INPUT	128427265	128427315	0.43	.	.	chr3;chr3P129628806;1
chr3	NimbleScan	NEOC-3_ChIP_cenpC/NEOC-3_INPUT	128427365	128427415	0.48	.	.	chr3;chr3P129628906;1
chr3	NimbleScan	NEOC-3_ChIP_cenpC/NEOC-3_INPUT	128427465	128427515	-0.18	.	.	chr3;chr3P129629006;1
chr3	NimbleScan	NEOC-3_ChIP_cenpC/NEOC-3_INPUT	128427565	128427615	0.10	.	.	chr3;chr3P129629106;1
chr3	NimbleScan	NEOC-3_ChIP_cenpC/NEOC-3_INPUT	128427665	128427715	-0.26	.	.	chr3;chr3P129629206;1
chr3	NimbleScan	NEOC-3_ChIP_cenpC/NEOC-3_INPUT	128427765	128427815	-0.24	.	.	chr3;chr3P129629306;1
chr3	NimbleScan	NEOC-3_ChIP_cenpC/NEOC-3_INPUT	128427865	128427915	-0.38	.	.	chr3;chr3P129629406;1
chr3	NimbleScan	NEOC-3_ChIP_cenpC/NEOC-3_INPUT	128427965	128428015	-0.12	.	.	chr3;chr3P129629506;1
chr3	NimbleScan	NEOC-3_ChIP_cenpC/NEOC-3_INPUT	128428065	128428115	0.18	.	.	chr3;chr3P129629606;1
chr3	NimbleScan	NEOC-3_ChIP_cenpC/NEOC-3_INPUT	128428165	128428215	-0.54	.	.	chr3;chr3P129629706;1
chr3	NimbleScan	NEOC-3_ChIP_cenpC/NEOC-3_INPUT	128428265	128428315	0.49	.	.	chr3;chr3P129629806;1
chr3	NimbleScan	NEOC-3_ChIP_cenpC/NEOC-3_INPUT	128428365	128428415	0.28	.	.	chr3;chr3P129629906;1
chr3	NimbleScan	NEOC-3_ChIP_cenpC/NEOC-3_INPUT	128428465	128428515	-0.00	.	.	chr3;chr3P129630006;1
chr3	NimbleScan	NEOC-3_ChIP_cenpC/NEOC-3_INPUT	128428565	128428615	-0.24	.	.	chr3;chr3P129630106;1
chr3	NimbleScan	NEOC-3_ChIP_cenpC/NEOC-3_INPUT	128428665	128428715	0.14	.	.	chr3;chr3P129630206;1
chr3	NimbleScan	NEOC-3_ChIP_cenpC/NEOC-3_INPUT	128428765	128428815	-0.47	.	.	chr3;chr3P129630306;1
chr3	NimbleScan	NEOC-3_ChIP_cenpC/NEOC-3_INPUT	128428865	128428915	-0.53	.	.	chr3;chr3P129630406;1
chr3	NimbleScan	NEOC-3_ChIP_cenpC/NEOC-3_INPUT	128428965	128429015	0.04	.	.	chr3;chr3P129630506;1
chr3	NimbleScan	NEOC-3_ChIP_cenpC/NEOC-3_INPUT	128429065	128429115	-0.10	.	.	chr3;chr3P129630606;1
chr3	NimbleScan	NEOC-3_ChIP_cenpC/NEOC-3_INPUT	128429165	128429215	-0.43	.	.	chr3;chr3P129630706;1
chr3	NimbleScan	NEOC-3_ChIP_cenpC/NEOC-3_INPUT	128429265	128429315	-0.18	.	.	chr3;chr3P129630806;1
chr3	NimbleScan	NEOC-3_ChIP_cenpC/NEOC-3_INPUT	128429365	128429415	0.16	.	.	chr3;chr3P129630906;1
chr3	NimbleScan	NEOC-3_ChIP_cenpC/NEOC-3_INPUT	128429465	128429515	0.09	.	.	chr3;chr3P129631006;1
chr3	NimbleScan	NEOC-3_ChIP_cenpC/NEOC-3_INPUT	128429565	128429615	-1.06	.	.	chr3;chr3P129631106;1
chr3	NimbleScan	NEOC-3_ChIP_cenpC/NEOC-3_INPUT	128429665	128429715	-0.50	.	.	chr3;chr3P129631206;1
chr3	NimbleScan	NEOC-3_ChIP_cenpC/NEOC-3_INPUT	128429765	128429815	-0.21	.	.	chr3;chr3P129631306;1
chr3	NimbleScan	NEOC-3_ChIP_cenpC/NEOC-3_INPUT	128429865	128429915	-0.56	.	.	chr3;chr3P129631406;1
chr3	NimbleScan	NEOC-3_ChIP_cenpC/NEOC-3_INPUT	128429965	128430015	0.49	.	.	chr3;chr3P129631506;1
chr3	NimbleScan	NEOC-3_ChIP_cenpC/NEOC-3_INPUT	128430243	128430293	0.13	.	.	chr3;chr3P129631784;1
chr3	NimbleScan	NEOC-3_ChIP_cenpC/NEOC-3_INPUT	128430343	128430393	-0.12	.	.	chr3;chr3P129631884;1
chr3	NimbleScan	NEOC-3_ChIP_cenpC/NEOC-3_INPUT	128430443	128430493	0.02	.	.	chr3;chr3P129631984;1
chr3	NimbleScan	NEOC-3_ChIP_cenpC/NEOC-3_INPUT	128430543	128430593	0.62	.	.	chr3;chr3P129632084;1
chr3	NimbleScan	NEOC-3_ChIP_cenpC/NEOC-3_INPUT	128432548	128432598	0.02	.	.	chr3;chr3P129634089;1
chr3	NimbleScan	NEOC-3_ChIP_cenpC/NEOC-3_INPUT	128432648	128432698	-0.26	.	.	chr3;chr3P129634189;1
chr3	NimbleScan	NEOC-3_ChIP_cenpC/NEOC-3_INPUT	128432748	128432798	0.24	.	.	chr3;chr3P129634289;1
chr3	NimbleScan	NEOC-3_ChIP_cenpC/NEOC-3_INPUT	128432848	128432898	-0.09	.	.	chr3;chr3P129634389;1
chr3	NimbleScan	NEOC-3_ChIP_cenpC/NEOC-3_INPUT	128432948	128432998	-0.46	.	.	chr3;chr3P129634489;1
chr3	NimbleScan	NEOC-3_ChIP_cenpC/NEOC-3_INPUT	128433048	128433098	0.44	.	.	chr3;chr3P129634589;1
chr3	NimbleScan	NEOC-3_ChIP_cenpC/NEOC-3_INPUT	128433148	128433198	-0.13	.	.	chr3;chr3P129634689;1
chr3	NimbleScan	NEOC-3_ChIP_cenpC/NEOC-3_INPUT	128433248	128433298	-0.78	.	.	chr3;chr3P129634789;1
chr3	NimbleScan	NEOC-3_ChIP_cenpC/NEOC-3_INPUT	128433348	128433398	-0.79	.	.	chr3;chr3P129634889;1
chr3	NimbleScan	NEOC-3_ChIP_cenpC/NEOC-3_INPUT	128433571	128433621	-0.48	.	.	chr3;chr3P129635112;1
chr3	NimbleScan	NEOC-3_ChIP_cenpC/NEOC-3_INPUT	128433671	128433721	-0.75	.	.	chr3;chr3P129635212;1
chr3	NimbleScan	NEOC-3_ChIP_cenpC/NEOC-3_INPUT	128433771	128433821	-0.06	.	.	chr3;chr3P129635312;1
chr3	NimbleScan	NEOC-3_ChIP_cenpC/NEOC-3_INPUT	128433871	128433921	-0.21	.	.	chr3;chr3P129635412;1
chr3	NimbleScan	NEOC-3_ChIP_cenpC/NEOC-3_INPUT	128433971	128434021	-0.20	.	.	chr3;chr3P129635512;1
chr3	NimbleScan	NEOC-3_ChIP_cenpC/NEOC-3_INPUT	128434115	128434165	-0.86	.	.	chr3;chr3P129635656;1
chr3	NimbleScan	NEOC-3_ChIP_cenpC/NEOC-3_INPUT	128434215	128434265	-0.02	.	.	chr3;chr3P129635756;1
chr3	NimbleScan	NEOC-3_ChIP_cenpC/NEOC-3_INPUT	128434315	128434365	0.28	.	.	chr3;chr3P129635856;1
chr3	NimbleScan	NEOC-3_ChIP_cenpC/NEOC-3_INPUT	128434638	128434688	0.34	.	.	chr3;chr3P129636179;1
chr3	NimbleScan	NEOC-3_ChIP_cenpC/NEOC-3_INPUT	128434899	128434949	-0.14	.	.	chr3;chr3P129636440;1
chr3	NimbleScan	NEOC-3_ChIP_cenpC/NEOC-3_INPUT	128435045	128435095	-0.71	.	.	chr3;chr3P129636586;1
chr3	NimbleScan	NEOC-3_ChIP_cenpC/NEOC-3_INPUT	128435145	128435195	-0.41	.	.	chr3;chr3P129636686;1
chr3	NimbleScan	NEOC-3_ChIP_cenpC/NEOC-3_INPUT	128435245	128435295	0.04	.	.	chr3;chr3P129636786;1
chr3	NimbleScan	NEOC-3_ChIP_cenpC/NEOC-3_INPUT	128435345	128435395	-0.43	.	.	chr3;chr3P129636886;1
chr3	NimbleScan	NEOC-3_ChIP_cenpC/NEOC-3_INPUT	128435445	128435495	-0.15	.	.	chr3;chr3P129636986;1
chr3	NimbleScan	NEOC-3_ChIP_cenpC/NEOC-3_INPUT	128435545	128435595	-0.67	.	.	chr3;chr3P129637086;1
chr3	NimbleScan	NEOC-3_ChIP_cenpC/NEOC-3_INPUT	128435645	128435695	0.06	.	.	chr3;chr3P129637186;1
chr3	NimbleScan	NEOC-3_ChIP_cenpC/NEOC-3_INPUT	128435745	128435795	-0.49	.	.	chr3;chr3P129637286;1
chr3	NimbleScan	NEOC-3_ChIP_cenpC/NEOC-3_INPUT	128435845	128435895	0.03	.	.	chr3;chr3P129637386;1
chr3	NimbleScan	NEOC-3_ChIP_cenpC/NEOC-3_INPUT	128435945	128435995	0.20	.	.	chr3;chr3P129637486;1
chr3	NimbleScan	NEOC-3_ChIP_cenpC/NEOC-3_INPUT	128436045	128436095	-0.47	.	.	chr3;chr3P129637586;1
chr3	NimbleScan	NEOC-3_ChIP_cenpC/NEOC-3_INPUT	128436422	128436472	-0.25	.	.	chr3;chr3P129637963;1
chr3	NimbleScan	NEOC-3_ChIP_cenpC/NEOC-3_INPUT	128438172	128438222	-0.24	.	.	chr3;chr3P129639713;1
chr3	NimbleScan	NEOC-3_ChIP_cenpC/NEOC-3_INPUT	128438272	128438322	-0.06	.	.	chr3;chr3P129639813;1
chr3	NimbleScan	NEOC-3_ChIP_cenpC/NEOC-3_INPUT	128438372	128438422	-0.37	.	.	chr3;chr3P129639913;1
chr3	NimbleScan	NEOC-3_ChIP_cenpC/NEOC-3_INPUT	128438573	128438623	0.10	.	.	chr3;chr3P129640114;1
chr3	NimbleScan	NEOC-3_ChIP_cenpC/NEOC-3_INPUT	128438673	128438723	0.10	.	.	chr3;chr3P129640214;1
chr3	NimbleScan	NEOC-3_ChIP_cenpC/NEOC-3_INPUT	128438773	128438823	0.06	.	.	chr3;chr3P129640314;1
chr3	NimbleScan	NEOC-3_ChIP_cenpC/NEOC-3_INPUT	128438873	128438923	0.02	.	.	chr3;chr3P129640414;1
chr3	NimbleScan	NEOC-3_ChIP_cenpC/NEOC-3_INPUT	128438973	128439023	-0.57	.	.	chr3;chr3P129640514;1
chr3	NimbleScan	NEOC-3_ChIP_cenpC/NEOC-3_INPUT	128439073	128439123	-0.55	.	.	chr3;chr3P129640614;1
chr3	NimbleScan	NEOC-3_ChIP_cenpC/NEOC-3_INPUT	128439173	128439223	-0.44	.	.	chr3;chr3P129640714;1
chr3	NimbleScan	NEOC-3_ChIP_cenpC/NEOC-3_INPUT	128439273	128439323	-0.39	.	.	chr3;chr3P129640814;1
chr3	NimbleScan	NEOC-3_ChIP_cenpC/NEOC-3_INPUT	128439373	128439423	0.19	.	.	chr3;chr3P129640914;1
chr3	NimbleScan	NEOC-3_ChIP_cenpC/NEOC-3_INPUT	128439473	128439523	0.02	.	.	chr3;chr3P129641014;1
chr3	NimbleScan	NEOC-3_ChIP_cenpC/NEOC-3_INPUT	128439573	128439623	-0.77	.	.	chr3;chr3P129641114;1
chr3	NimbleScan	NEOC-3_ChIP_cenpC/NEOC-3_INPUT	128440168	128440218	-0.38	.	.	chr3;chr3P129641709;1
chr3	NimbleScan	NEOC-3_ChIP_cenpC/NEOC-3_INPUT	128440268	128440318	-0.46	.	.	chr3;chr3P129641809;1
chr3	NimbleScan	NEOC-3_ChIP_cenpC/NEOC-3_INPUT	128440591	128440641	-0.59	.	.	chr3;chr3P129642132;1
chr3	NimbleScan	NEOC-3_ChIP_cenpC/NEOC-3_INPUT	128440691	128440741	-0.46	.	.	chr3;chr3P129642232;1
chr3	NimbleScan	NEOC-3_ChIP_cenpC/NEOC-3_INPUT	128440791	128440841	0.32	.	.	chr3;chr3P129642332;1
chr3	NimbleScan	NEOC-3_ChIP_cenpC/NEOC-3_INPUT	128441243	128441293	-0.14	.	.	chr3;chr3P129642784;1
chr3	NimbleScan	NEOC-3_ChIP_cenpC/NEOC-3_INPUT	128441343	128441393	0.29	.	.	chr3;chr3P129642884;1
chr3	NimbleScan	NEOC-3_ChIP_cenpC/NEOC-3_INPUT	128441443	128441493	-0.02	.	.	chr3;chr3P129642984;1
chr3	NimbleScan	NEOC-3_ChIP_cenpC/NEOC-3_INPUT	128441606	128441656	-0.82	.	.	chr3;chr3P129643147;1
chr3	NimbleScan	NEOC-3_ChIP_cenpC/NEOC-3_INPUT	128442055	128442105	0.21	.	.	chr3;chr3P129643596;1
chr3	NimbleScan	NEOC-3_ChIP_cenpC/NEOC-3_INPUT	128442155	128442205	-0.19	.	.	chr3;chr3P129643696;1
chr3	NimbleScan	NEOC-3_ChIP_cenpC/NEOC-3_INPUT	128442255	128442305	-0.41	.	.	chr3;chr3P129643796;1
chr3	NimbleScan	NEOC-3_ChIP_cenpC/NEOC-3_INPUT	128442700	128442750	-0.65	.	.	chr3;chr3P129644241;1
chr3	NimbleScan	NEOC-3_ChIP_cenpC/NEOC-3_INPUT	128442800	128442850	-1.15	.	.	chr3;chr3P129644341;1
chr3	NimbleScan	NEOC-3_ChIP_cenpC/NEOC-3_INPUT	128442971	128443021	-0.76	.	.	chr3;chr3P129644512;1
chr3	NimbleScan	NEOC-3_ChIP_cenpC/NEOC-3_INPUT	128443071	128443121	-0.26	.	.	chr3;chr3P129644612;1
chr3	NimbleScan	NEOC-3_ChIP_cenpC/NEOC-3_INPUT	128443171	128443221	-0.16	.	.	chr3;chr3P129644712;1
chr3	NimbleScan	NEOC-3_ChIP_cenpC/NEOC-3_INPUT	128443271	128443321	-0.78	.	.	chr3;chr3P129644812;1
chr3	NimbleScan	NEOC-3_ChIP_cenpC/NEOC-3_INPUT	128443371	128443421	-0.75	.	.	chr3;chr3P129644912;1
chr3	NimbleScan	NEOC-3_ChIP_cenpC/NEOC-3_INPUT	128443572	128443622	-0.35	.	.	chr3;chr3P129645113;1
chr3	NimbleScan	NEOC-3_ChIP_cenpC/NEOC-3_INPUT	128444481	128444531	-0.56	.	.	chr3;chr3P129646022;1
chr3	NimbleScan	NEOC-3_ChIP_cenpC/NEOC-3_INPUT	128444704	128444754	-0.03	.	.	chr3;chr3P129646245;1
chr3	NimbleScan	NEOC-3_ChIP_cenpC/NEOC-3_INPUT	128444981	128445031	-0.24	.	.	chr3;chr3P129646522;1
chr3	NimbleScan	NEOC-3_ChIP_cenpC/NEOC-3_INPUT	128445235	128445285	-0.06	.	.	chr3;chr3P129646776;1
chr3	NimbleScan	NEOC-3_ChIP_cenpC/NEOC-3_INPUT	128446316	128446366	0.25	.	.	chr3;chr3P129647857;1
chr3	NimbleScan	NEOC-3_ChIP_cenpC/NEOC-3_INPUT	128447368	128447418	-0.34	.	.	chr3;chr3P129648909;1
chr3	NimbleScan	NEOC-3_ChIP_cenpC/NEOC-3_INPUT	128447468	128447518	-0.17	.	.	chr3;chr3P129649009;1
chr3	NimbleScan	NEOC-3_ChIP_cenpC/NEOC-3_INPUT	128448829	128448879	0.26	.	.	chr3;chr3P129650370;1
chr3	NimbleScan	NEOC-3_ChIP_cenpC/NEOC-3_INPUT	128449477	128449527	0.40	.	.	chr3;chr3P129651018;1
chr3	NimbleScan	NEOC-3_ChIP_cenpC/NEOC-3_INPUT	128449577	128449627	0.05	.	.	chr3;chr3P129651118;1
chr3	NimbleScan	NEOC-3_ChIP_cenpC/NEOC-3_INPUT	128449677	128449727	-0.44	.	.	chr3;chr3P129651218;1
chr3	NimbleScan	NEOC-3_ChIP_cenpC/NEOC-3_INPUT	128450883	128450933	-0.41	.	.	chr3;chr3P129652424;1
chr3	NimbleScan	NEOC-3_ChIP_cenpC/NEOC-3_INPUT	128451350	128451400	-0.39	.	.	chr3;chr3P129652891;1
chr3	NimbleScan	NEOC-3_ChIP_cenpC/NEOC-3_INPUT	128451450	128451500	-0.72	.	.	chr3;chr3P129652991;1
chr3	NimbleScan	NEOC-3_ChIP_cenpC/NEOC-3_INPUT	128451550	128451600	-0.39	.	.	chr3;chr3P129653091;1
chr3	NimbleScan	NEOC-3_ChIP_cenpC/NEOC-3_INPUT	128452423	128452473	-0.27	.	.	chr3;chr3P129653964;1
chr3	NimbleScan	NEOC-3_ChIP_cenpC/NEOC-3_INPUT	128452523	128452573	-0.19	.	.	chr3;chr3P129654064;1
chr3	NimbleScan	NEOC-3_ChIP_cenpC/NEOC-3_INPUT	128452623	128452673	-0.36	.	.	chr3;chr3P129654164;1
chr3	NimbleScan	NEOC-3_ChIP_cenpC/NEOC-3_INPUT	128452723	128452773	-0.55	.	.	chr3;chr3P129654264;1
chr3	NimbleScan	NEOC-3_ChIP_cenpC/NEOC-3_INPUT	128452823	128452873	0.02	.	.	chr3;chr3P129654364;1
chr3	NimbleScan	NEOC-3_ChIP_cenpC/NEOC-3_INPUT	128452923	128452973	-0.66	.	.	chr3;chr3P129654464;1
chr3	NimbleScan	NEOC-3_ChIP_cenpC/NEOC-3_INPUT	128453023	128453073	0.16	.	.	chr3;chr3P129654564;1
chr3	NimbleScan	NEOC-3_ChIP_cenpC/NEOC-3_INPUT	128453123	128453173	-0.03	.	.	chr3;chr3P129654664;1
chr3	NimbleScan	NEOC-3_ChIP_cenpC/NEOC-3_INPUT	128453223	128453273	-0.51	.	.	chr3;chr3P129654764;1
chr3	NimbleScan	NEOC-3_ChIP_cenpC/NEOC-3_INPUT	128453323	128453373	-0.02	.	.	chr3;chr3P129654864;1
chr3	NimbleScan	NEOC-3_ChIP_cenpC/NEOC-3_INPUT	128453423	128453473	0.04	.	.	chr3;chr3P129654964;1
chr3	NimbleScan	NEOC-3_ChIP_cenpC/NEOC-3_INPUT	128453523	128453573	-0.19	.	.	chr3;chr3P129655064;1
chr3	NimbleScan	NEOC-3_ChIP_cenpC/NEOC-3_INPUT	128453623	128453673	-0.02	.	.	chr3;chr3P129655164;1
chr3	NimbleScan	NEOC-3_ChIP_cenpC/NEOC-3_INPUT	128453723	128453773	-0.07	.	.	chr3;chr3P129655264;1
chr3	NimbleScan	NEOC-3_ChIP_cenpC/NEOC-3_INPUT	128453823	128453873	0.21	.	.	chr3;chr3P129655364;1
chr3	NimbleScan	NEOC-3_ChIP_cenpC/NEOC-3_INPUT	128453923	128453973	-0.74	.	.	chr3;chr3P129655464;1
chr3	NimbleScan	NEOC-3_ChIP_cenpC/NEOC-3_INPUT	128454023	128454073	-0.37	.	.	chr3;chr3P129655564;1
chr3	NimbleScan	NEOC-3_ChIP_cenpC/NEOC-3_INPUT	128454123	128454173	-0.53	.	.	chr3;chr3P129655664;1
chr3	NimbleScan	NEOC-3_ChIP_cenpC/NEOC-3_INPUT	128454223	128454273	0.04	.	.	chr3;chr3P129655764;1
chr3	NimbleScan	NEOC-3_ChIP_cenpC/NEOC-3_INPUT	128454323	128454373	-0.16	.	.	chr3;chr3P129655864;1
chr3	NimbleScan	NEOC-3_ChIP_cenpC/NEOC-3_INPUT	128454423	128454473	0.34	.	.	chr3;chr3P129655964;1
chr3	NimbleScan	NEOC-3_ChIP_cenpC/NEOC-3_INPUT	128454523	128454573	-0.26	.	.	chr3;chr3P129656064;1
chr3	NimbleScan	NEOC-3_ChIP_cenpC/NEOC-3_INPUT	128454623	128454673	-0.25	.	.	chr3;chr3P129656164;1
chr3	NimbleScan	NEOC-3_ChIP_cenpC/NEOC-3_INPUT	128455184	128455234	-0.19	.	.	chr3;chr3P129656725;1
chr3	NimbleScan	NEOC-3_ChIP_cenpC/NEOC-3_INPUT	128455284	128455334	-0.09	.	.	chr3;chr3P129656825;1
chr3	NimbleScan	NEOC-3_ChIP_cenpC/NEOC-3_INPUT	128455584	128455634	-0.12	.	.	chr3;chr3P129657125;1
chr3	NimbleScan	NEOC-3_ChIP_cenpC/NEOC-3_INPUT	128455684	128455734	0.53	.	.	chr3;chr3P129657225;1
chr3	NimbleScan	NEOC-3_ChIP_cenpC/NEOC-3_INPUT	128455784	128455834	-0.20	.	.	chr3;chr3P129657325;1
chr3	NimbleScan	NEOC-3_ChIP_cenpC/NEOC-3_INPUT	128455884	128455934	-0.01	.	.	chr3;chr3P129657425;1
chr3	NimbleScan	NEOC-3_ChIP_cenpC/NEOC-3_INPUT	128455984	128456034	-0.08	.	.	chr3;chr3P129657525;1
chr3	NimbleScan	NEOC-3_ChIP_cenpC/NEOC-3_INPUT	128456084	128456134	-0.67	.	.	chr3;chr3P129657625;1
chr3	NimbleScan	NEOC-3_ChIP_cenpC/NEOC-3_INPUT	128456184	128456234	-0.01	.	.	chr3;chr3P129657725;1
chr3	NimbleScan	NEOC-3_ChIP_cenpC/NEOC-3_INPUT	128456284	128456334	0.07	.	.	chr3;chr3P129657825;1
chr3	NimbleScan	NEOC-3_ChIP_cenpC/NEOC-3_INPUT	128456384	128456434	-0.26	.	.	chr3;chr3P129657925;1
chr3	NimbleScan	NEOC-3_ChIP_cenpC/NEOC-3_INPUT	128456484	128456534	-0.02	.	.	chr3;chr3P129658025;1
chr3	NimbleScan	NEOC-3_ChIP_cenpC/NEOC-3_INPUT	128456584	128456634	-0.44	.	.	chr3;chr3P129658125;1
chr3	NimbleScan	NEOC-3_ChIP_cenpC/NEOC-3_INPUT	128456684	128456734	-0.52	.	.	chr3;chr3P129658225;1
chr3	NimbleScan	NEOC-3_ChIP_cenpC/NEOC-3_INPUT	128456784	128456834	-0.01	.	.	chr3;chr3P129658325;1
chr3	NimbleScan	NEOC-3_ChIP_cenpC/NEOC-3_INPUT	128456884	128456934	0.34	.	.	chr3;chr3P129658425;1
chr3	NimbleScan	NEOC-3_ChIP_cenpC/NEOC-3_INPUT	128456984	128457034	0.29	.	.	chr3;chr3P129658525;1
chr3	NimbleScan	NEOC-3_ChIP_cenpC/NEOC-3_INPUT	128457084	128457134	-0.83	.	.	chr3;chr3P129658625;1
chr3	NimbleScan	NEOC-3_ChIP_cenpC/NEOC-3_INPUT	128457184	128457234	-0.11	.	.	chr3;chr3P129658725;1
chr3	NimbleScan	NEOC-3_ChIP_cenpC/NEOC-3_INPUT	128457284	128457334	0.21	.	.	chr3;chr3P129658825;1
chr3	NimbleScan	NEOC-3_ChIP_cenpC/NEOC-3_INPUT	128457623	128457673	-0.03	.	.	chr3;chr3P129659164;1
chr3	NimbleScan	NEOC-3_ChIP_cenpC/NEOC-3_INPUT	128457723	128457773	-0.47	.	.	chr3;chr3P129659264;1
chr3	NimbleScan	NEOC-3_ChIP_cenpC/NEOC-3_INPUT	128457823	128457873	-0.84	.	.	chr3;chr3P129659364;1
chr3	NimbleScan	NEOC-3_ChIP_cenpC/NEOC-3_INPUT	128457923	128457973	-0.38	.	.	chr3;chr3P129659464;1
chr3	NimbleScan	NEOC-3_ChIP_cenpC/NEOC-3_INPUT	128458023	128458073	0.15	.	.	chr3;chr3P129659564;1
chr3	NimbleScan	NEOC-3_ChIP_cenpC/NEOC-3_INPUT	128458426	128458476	-0.16	.	.	chr3;chr3P129659967;1
chr3	NimbleScan	NEOC-3_ChIP_cenpC/NEOC-3_INPUT	128458526	128458576	0.01	.	.	chr3;chr3P129660067;1
chr3	NimbleScan	NEOC-3_ChIP_cenpC/NEOC-3_INPUT	128458626	128458676	-0.07	.	.	chr3;chr3P129660167;1
chr3	NimbleScan	NEOC-3_ChIP_cenpC/NEOC-3_INPUT	128459055	128459105	-0.24	.	.	chr3;chr3P129660596;1
chr3	NimbleScan	NEOC-3_ChIP_cenpC/NEOC-3_INPUT	128459155	128459205	-0.40	.	.	chr3;chr3P129660696;1
chr3	NimbleScan	NEOC-3_ChIP_cenpC/NEOC-3_INPUT	128459255	128459305	-0.12	.	.	chr3;chr3P129660796;1
chr3	NimbleScan	NEOC-3_ChIP_cenpC/NEOC-3_INPUT	128459355	128459405	-0.06	.	.	chr3;chr3P129660896;1
chr3	NimbleScan	NEOC-3_ChIP_cenpC/NEOC-3_INPUT	128459455	128459505	0.43	.	.	chr3;chr3P129660996;1
chr3	NimbleScan	NEOC-3_ChIP_cenpC/NEOC-3_INPUT	128459555	128459605	0.38	.	.	chr3;chr3P129661096;1
chr3	NimbleScan	NEOC-3_ChIP_cenpC/NEOC-3_INPUT	128459655	128459705	0.09	.	.	chr3;chr3P129661196;1
chr3	NimbleScan	NEOC-3_ChIP_cenpC/NEOC-3_INPUT	128459755	128459805	-0.12	.	.	chr3;chr3P129661296;1
chr3	NimbleScan	NEOC-3_ChIP_cenpC/NEOC-3_INPUT	128459855	128459905	-0.36	.	.	chr3;chr3P129661396;1
chr3	NimbleScan	NEOC-3_ChIP_cenpC/NEOC-3_INPUT	128460105	128460155	-0.30	.	.	chr3;chr3P129661646;1
chr3	NimbleScan	NEOC-3_ChIP_cenpC/NEOC-3_INPUT	128460205	128460255	0.03	.	.	chr3;chr3P129661746;1
chr3	NimbleScan	NEOC-3_ChIP_cenpC/NEOC-3_INPUT	128461262	128461312	0.20	.	.	chr3;chr3P129662803;1
chr3	NimbleScan	NEOC-3_ChIP_cenpC/NEOC-3_INPUT	128461626	128461676	-0.25	.	.	chr3;chr3P129663167;1
chr3	NimbleScan	NEOC-3_ChIP_cenpC/NEOC-3_INPUT	128461860	128461910	-0.04	.	.	chr3;chr3P129663401;1
chr3	NimbleScan	NEOC-3_ChIP_cenpC/NEOC-3_INPUT	128461960	128462010	0.01	.	.	chr3;chr3P129663501;1
chr3	NimbleScan	NEOC-3_ChIP_cenpC/NEOC-3_INPUT	128462060	128462110	-0.12	.	.	chr3;chr3P129663601;1
chr3	NimbleScan	NEOC-3_ChIP_cenpC/NEOC-3_INPUT	128462160	128462210	-0.41	.	.	chr3;chr3P129663701;1
chr3	NimbleScan	NEOC-3_ChIP_cenpC/NEOC-3_INPUT	128462260	128462310	-0.03	.	.	chr3;chr3P129663801;1
chr3	NimbleScan	NEOC-3_ChIP_cenpC/NEOC-3_INPUT	128462360	128462410	0.05	.	.	chr3;chr3P129663901;1
chr3	NimbleScan	NEOC-3_ChIP_cenpC/NEOC-3_INPUT	128462460	128462510	-0.40	.	.	chr3;chr3P129664001;1
chr3	NimbleScan	NEOC-3_ChIP_cenpC/NEOC-3_INPUT	128462560	128462610	-0.15	.	.	chr3;chr3P129664101;1
chr3	NimbleScan	NEOC-3_ChIP_cenpC/NEOC-3_INPUT	128462660	128462710	0.07	.	.	chr3;chr3P129664201;1
chr3	NimbleScan	NEOC-3_ChIP_cenpC/NEOC-3_INPUT	128462760	128462810	0.18	.	.	chr3;chr3P129664301;1
chr3	NimbleScan	NEOC-3_ChIP_cenpC/NEOC-3_INPUT	128462860	128462910	-0.06	.	.	chr3;chr3P129664401;1
chr3	NimbleScan	NEOC-3_ChIP_cenpC/NEOC-3_INPUT	128462960	128463010	-0.41	.	.	chr3;chr3P129664501;1
chr3	NimbleScan	NEOC-3_ChIP_cenpC/NEOC-3_INPUT	128463060	128463110	-0.41	.	.	chr3;chr3P129664601;1
chr3	NimbleScan	NEOC-3_ChIP_cenpC/NEOC-3_INPUT	128463160	128463210	-0.29	.	.	chr3;chr3P129664701;1
chr3	NimbleScan	NEOC-3_ChIP_cenpC/NEOC-3_INPUT	128463260	128463310	-0.23	.	.	chr3;chr3P129664801;1
chr3	NimbleScan	NEOC-3_ChIP_cenpC/NEOC-3_INPUT	128463360	128463410	-0.03	.	.	chr3;chr3P129664901;1
chr3	NimbleScan	NEOC-3_ChIP_cenpC/NEOC-3_INPUT	128463460	128463510	-0.02	.	.	chr3;chr3P129665001;1
chr3	NimbleScan	NEOC-3_ChIP_cenpC/NEOC-3_INPUT	128463560	128463610	-0.21	.	.	chr3;chr3P129665101;1
chr3	NimbleScan	NEOC-3_ChIP_cenpC/NEOC-3_INPUT	128463660	128463710	-0.25	.	.	chr3;chr3P129665201;1
chr3	NimbleScan	NEOC-3_ChIP_cenpC/NEOC-3_INPUT	128463760	128463810	-0.23	.	.	chr3;chr3P129665301;1
chr3	NimbleScan	NEOC-3_ChIP_cenpC/NEOC-3_INPUT	128463860	128463910	0.11	.	.	chr3;chr3P129665401;1
chr3	NimbleScan	NEOC-3_ChIP_cenpC/NEOC-3_INPUT	128464063	128464113	-0.31	.	.	chr3;chr3P129665604;1
chr3	NimbleScan	NEOC-3_ChIP_cenpC/NEOC-3_INPUT	128464520	128464570	0.01	.	.	chr3;chr3P129666061;1
chr3	NimbleScan	NEOC-3_ChIP_cenpC/NEOC-3_INPUT	128464620	128464670	0.19	.	.	chr3;chr3P129666161;1
chr3	NimbleScan	NEOC-3_ChIP_cenpC/NEOC-3_INPUT	128465035	128465085	0.38	.	.	chr3;chr3P129666576;1
chr3	NimbleScan	NEOC-3_ChIP_cenpC/NEOC-3_INPUT	128465135	128465185	0.68	.	.	chr3;chr3P129666676;1
chr3	NimbleScan	NEOC-3_ChIP_cenpC/NEOC-3_INPUT	128465235	128465285	-0.27	.	.	chr3;chr3P129666776;1
chr3	NimbleScan	NEOC-3_ChIP_cenpC/NEOC-3_INPUT	128465335	128465385	-0.11	.	.	chr3;chr3P129666876;1
chr3	NimbleScan	NEOC-3_ChIP_cenpC/NEOC-3_INPUT	128465435	128465485	0.14	.	.	chr3;chr3P129666976;1
chr3	NimbleScan	NEOC-3_ChIP_cenpC/NEOC-3_INPUT	128465535	128465585	-0.44	.	.	chr3;chr3P129667076;1
chr3	NimbleScan	NEOC-3_ChIP_cenpC/NEOC-3_INPUT	128465778	128465828	-0.36	.	.	chr3;chr3P129667319;1
chr3	NimbleScan	NEOC-3_ChIP_cenpC/NEOC-3_INPUT	128465904	128465954	-0.34	.	.	chr3;chr3P129667445;1
chr3	NimbleScan	NEOC-3_ChIP_cenpC/NEOC-3_INPUT	128466004	128466054	-0.61	.	.	chr3;chr3P129667545;1
chr3	NimbleScan	NEOC-3_ChIP_cenpC/NEOC-3_INPUT	128466104	128466154	-0.20	.	.	chr3;chr3P129667645;1
chr3	NimbleScan	NEOC-3_ChIP_cenpC/NEOC-3_INPUT	128466204	128466254	0.06	.	.	chr3;chr3P129667745;1
chr3	NimbleScan	NEOC-3_ChIP_cenpC/NEOC-3_INPUT	128466494	128466544	-0.62	.	.	chr3;chr3P129668035;1
chr3	NimbleScan	NEOC-3_ChIP_cenpC/NEOC-3_INPUT	128466594	128466644	-0.62	.	.	chr3;chr3P129668135;1
chr3	NimbleScan	NEOC-3_ChIP_cenpC/NEOC-3_INPUT	128466694	128466744	-0.67	.	.	chr3;chr3P129668235;1
chr3	NimbleScan	NEOC-3_ChIP_cenpC/NEOC-3_INPUT	128466794	128466844	-0.30	.	.	chr3;chr3P129668335;1
chr3	NimbleScan	NEOC-3_ChIP_cenpC/NEOC-3_INPUT	128466894	128466944	-0.26	.	.	chr3;chr3P129668435;1
chr3	NimbleScan	NEOC-3_ChIP_cenpC/NEOC-3_INPUT	128466994	128467044	-0.47	.	.	chr3;chr3P129668535;1
chr3	NimbleScan	NEOC-3_ChIP_cenpC/NEOC-3_INPUT	128467094	128467144	-0.59	.	.	chr3;chr3P129668635;1
chr3	NimbleScan	NEOC-3_ChIP_cenpC/NEOC-3_INPUT	128467237	128467287	-0.78	.	.	chr3;chr3P129668778;1
chr3	NimbleScan	NEOC-3_ChIP_cenpC/NEOC-3_INPUT	128467474	128467524	-0.69	.	.	chr3;chr3P129669015;1
chr3	NimbleScan	NEOC-3_ChIP_cenpC/NEOC-3_INPUT	128467574	128467624	-0.61	.	.	chr3;chr3P129669115;1
chr3	NimbleScan	NEOC-3_ChIP_cenpC/NEOC-3_INPUT	128467674	128467724	-0.17	.	.	chr3;chr3P129669215;1
chr3	NimbleScan	NEOC-3_ChIP_cenpC/NEOC-3_INPUT	128467774	128467824	-0.25	.	.	chr3;chr3P129669315;1
chr3	NimbleScan	NEOC-3_ChIP_cenpC/NEOC-3_INPUT	128467874	128467924	-0.37	.	.	chr3;chr3P129669415;1
chr3	NimbleScan	NEOC-3_ChIP_cenpC/NEOC-3_INPUT	128467974	128468024	-0.58	.	.	chr3;chr3P129669515;1
chr3	NimbleScan	NEOC-3_ChIP_cenpC/NEOC-3_INPUT	128468074	128468124	-0.39	.	.	chr3;chr3P129669615;1
chr3	NimbleScan	NEOC-3_ChIP_cenpC/NEOC-3_INPUT	128468174	128468224	-0.56	.	.	chr3;chr3P129669715;1
chr3	NimbleScan	NEOC-3_ChIP_cenpC/NEOC-3_INPUT	128468274	128468324	-0.56	.	.	chr3;chr3P129669815;1
chr3	NimbleScan	NEOC-3_ChIP_cenpC/NEOC-3_INPUT	128468374	128468424	-0.10	.	.	chr3;chr3P129669915;1
chr3	NimbleScan	NEOC-3_ChIP_cenpC/NEOC-3_INPUT	128468474	128468524	-0.44	.	.	chr3;chr3P129670015;1
chr3	NimbleScan	NEOC-3_ChIP_cenpC/NEOC-3_INPUT	128468574	128468624	-0.19	.	.	chr3;chr3P129670115;1
chr3	NimbleScan	NEOC-3_ChIP_cenpC/NEOC-3_INPUT	128469014	128469064	-0.82	.	.	chr3;chr3P129670555;1
chr3	NimbleScan	NEOC-3_ChIP_cenpC/NEOC-3_INPUT	128469114	128469164	-0.36	.	.	chr3;chr3P129670655;1
chr3	NimbleScan	NEOC-3_ChIP_cenpC/NEOC-3_INPUT	128469214	128469264	-0.40	.	.	chr3;chr3P129670755;1
chr3	NimbleScan	NEOC-3_ChIP_cenpC/NEOC-3_INPUT	128469314	128469364	-0.29	.	.	chr3;chr3P129670855;1
chr3	NimbleScan	NEOC-3_ChIP_cenpC/NEOC-3_INPUT	128469414	128469464	-0.03	.	.	chr3;chr3P129670955;1
chr3	NimbleScan	NEOC-3_ChIP_cenpC/NEOC-3_INPUT	128469514	128469564	-0.17	.	.	chr3;chr3P129671055;1
chr3	NimbleScan	NEOC-3_ChIP_cenpC/NEOC-3_INPUT	128469614	128469664	0.28	.	.	chr3;chr3P129671155;1
chr3	NimbleScan	NEOC-3_ChIP_cenpC/NEOC-3_INPUT	128469714	128469764	0.33	.	.	chr3;chr3P129671255;1
chr3	NimbleScan	NEOC-3_ChIP_cenpC/NEOC-3_INPUT	128470441	128470491	-0.03	.	.	chr3;chr3P129671982;1
chr3	NimbleScan	NEOC-3_ChIP_cenpC/NEOC-3_INPUT	128470541	128470591	-0.38	.	.	chr3;chr3P129672082;1
chr3	NimbleScan	NEOC-3_ChIP_cenpC/NEOC-3_INPUT	128470641	128470691	-0.78	.	.	chr3;chr3P129672182;1
chr3	NimbleScan	NEOC-3_ChIP_cenpC/NEOC-3_INPUT	128470741	128470791	-0.27	.	.	chr3;chr3P129672282;1
chr3	NimbleScan	NEOC-3_ChIP_cenpC/NEOC-3_INPUT	128470841	128470891	0.06	.	.	chr3;chr3P129672382;1
chr3	NimbleScan	NEOC-3_ChIP_cenpC/NEOC-3_INPUT	128470941	128470991	-0.05	.	.	chr3;chr3P129672482;1
chr3	NimbleScan	NEOC-3_ChIP_cenpC/NEOC-3_INPUT	128471041	128471091	-0.13	.	.	chr3;chr3P129672582;1
chr3	NimbleScan	NEOC-3_ChIP_cenpC/NEOC-3_INPUT	128471141	128471191	-0.57	.	.	chr3;chr3P129672682;1
chr3	NimbleScan	NEOC-3_ChIP_cenpC/NEOC-3_INPUT	128471403	128471453	0.14	.	.	chr3;chr3P129672944;1
chr3	NimbleScan	NEOC-3_ChIP_cenpC/NEOC-3_INPUT	128471503	128471553	-0.34	.	.	chr3;chr3P129673044;1
chr3	NimbleScan	NEOC-3_ChIP_cenpC/NEOC-3_INPUT	128471659	128471709	0.00	.	.	chr3;chr3P129673200;1
chr3	NimbleScan	NEOC-3_ChIP_cenpC/NEOC-3_INPUT	128471759	128471809	-0.14	.	.	chr3;chr3P129673300;1
chr3	NimbleScan	NEOC-3_ChIP_cenpC/NEOC-3_INPUT	128472325	128472375	0.07	.	.	chr3;chr3P129673866;1
chr3	NimbleScan	NEOC-3_ChIP_cenpC/NEOC-3_INPUT	128472425	128472475	-0.13	.	.	chr3;chr3P129673966;1
chr3	NimbleScan	NEOC-3_ChIP_cenpC/NEOC-3_INPUT	128472525	128472575	-0.33	.	.	chr3;chr3P129674066;1
chr3	NimbleScan	NEOC-3_ChIP_cenpC/NEOC-3_INPUT	128472870	128472920	-0.01	.	.	chr3;chr3P129674411;1
chr3	NimbleScan	NEOC-3_ChIP_cenpC/NEOC-3_INPUT	128472970	128473020	-0.80	.	.	chr3;chr3P129674511;1
chr3	NimbleScan	NEOC-3_ChIP_cenpC/NEOC-3_INPUT	128473143	128473193	0.37	.	.	chr3;chr3P129674684;1
chr3	NimbleScan	NEOC-3_ChIP_cenpC/NEOC-3_INPUT	128473243	128473293	-0.32	.	.	chr3;chr3P129674784;1
chr3	NimbleScan	NEOC-3_ChIP_cenpC/NEOC-3_INPUT	128473343	128473393	0.31	.	.	chr3;chr3P129674884;1
chr3	NimbleScan	NEOC-3_ChIP_cenpC/NEOC-3_INPUT	128473443	128473493	-0.20	.	.	chr3;chr3P129674984;1
chr3	NimbleScan	NEOC-3_ChIP_cenpC/NEOC-3_INPUT	128473543	128473593	-0.42	.	.	chr3;chr3P129675084;1
chr3	NimbleScan	NEOC-3_ChIP_cenpC/NEOC-3_INPUT	128473643	128473693	-0.13	.	.	chr3;chr3P129675184;1
chr3	NimbleScan	NEOC-3_ChIP_cenpC/NEOC-3_INPUT	128473743	128473793	-0.61	.	.	chr3;chr3P129675284;1
chr3	NimbleScan	NEOC-3_ChIP_cenpC/NEOC-3_INPUT	128473954	128474004	-0.31	.	.	chr3;chr3P129675495;1
chr3	NimbleScan	NEOC-3_ChIP_cenpC/NEOC-3_INPUT	128474054	128474104	-0.56	.	.	chr3;chr3P129675595;1
chr3	NimbleScan	NEOC-3_ChIP_cenpC/NEOC-3_INPUT	128474154	128474204	-0.73	.	.	chr3;chr3P129675695;1
chr3	NimbleScan	NEOC-3_ChIP_cenpC/NEOC-3_INPUT	128474254	128474304	-0.12	.	.	chr3;chr3P129675795;1
chr3	NimbleScan	NEOC-3_ChIP_cenpC/NEOC-3_INPUT	128474354	128474404	0.01	.	.	chr3;chr3P129675895;1
chr3	NimbleScan	NEOC-3_ChIP_cenpC/NEOC-3_INPUT	128474454	128474504	-0.01	.	.	chr3;chr3P129675995;1
chr3	NimbleScan	NEOC-3_ChIP_cenpC/NEOC-3_INPUT	128474554	128474604	-0.21	.	.	chr3;chr3P129676095;1
chr3	NimbleScan	NEOC-3_ChIP_cenpC/NEOC-3_INPUT	128474654	128474704	-0.36	.	.	chr3;chr3P129676195;1
chr3	NimbleScan	NEOC-3_ChIP_cenpC/NEOC-3_INPUT	128474754	128474804	0.10	.	.	chr3;chr3P129676295;1
chr3	NimbleScan	NEOC-3_ChIP_cenpC/NEOC-3_INPUT	128475193	128475243	0.00	.	.	chr3;chr3P129676734;1
chr3	NimbleScan	NEOC-3_ChIP_cenpC/NEOC-3_INPUT	128475293	128475343	-0.36	.	.	chr3;chr3P129676834;1
chr3	NimbleScan	NEOC-3_ChIP_cenpC/NEOC-3_INPUT	128475393	128475443	-0.39	.	.	chr3;chr3P129676934;1
chr3	NimbleScan	NEOC-3_ChIP_cenpC/NEOC-3_INPUT	128475493	128475543	0.18	.	.	chr3;chr3P129677034;1
chr3	NimbleScan	NEOC-3_ChIP_cenpC/NEOC-3_INPUT	128475593	128475643	0.01	.	.	chr3;chr3P129677134;1
chr3	NimbleScan	NEOC-3_ChIP_cenpC/NEOC-3_INPUT	128475693	128475743	-0.87	.	.	chr3;chr3P129677234;1
chr3	NimbleScan	NEOC-3_ChIP_cenpC/NEOC-3_INPUT	128475793	128475843	0.22	.	.	chr3;chr3P129677334;1
chr3	NimbleScan	NEOC-3_ChIP_cenpC/NEOC-3_INPUT	128476237	128476287	-0.23	.	.	chr3;chr3P129677778;1
chr3	NimbleScan	NEOC-3_ChIP_cenpC/NEOC-3_INPUT	128476585	128476635	0.17	.	.	chr3;chr3P129678126;1
chr3	NimbleScan	NEOC-3_ChIP_cenpC/NEOC-3_INPUT	128476685	128476735	-0.12	.	.	chr3;chr3P129678226;1
chr3	NimbleScan	NEOC-3_ChIP_cenpC/NEOC-3_INPUT	128476785	128476835	0.02	.	.	chr3;chr3P129678326;1
chr3	NimbleScan	NEOC-3_ChIP_cenpC/NEOC-3_INPUT	128476885	128476935	-0.19	.	.	chr3;chr3P129678426;1
chr3	NimbleScan	NEOC-3_ChIP_cenpC/NEOC-3_INPUT	128476985	128477035	0.06	.	.	chr3;chr3P129678526;1
chr3	NimbleScan	NEOC-3_ChIP_cenpC/NEOC-3_INPUT	128477241	128477291	-0.24	.	.	chr3;chr3P129678782;1
chr3	NimbleScan	NEOC-3_ChIP_cenpC/NEOC-3_INPUT	128477341	128477391	0.17	.	.	chr3;chr3P129678882;1
chr3	NimbleScan	NEOC-3_ChIP_cenpC/NEOC-3_INPUT	128477441	128477491	-0.35	.	.	chr3;chr3P129678982;1
chr3	NimbleScan	NEOC-3_ChIP_cenpC/NEOC-3_INPUT	128477541	128477591	0.15	.	.	chr3;chr3P129679082;1
chr3	NimbleScan	NEOC-3_ChIP_cenpC/NEOC-3_INPUT	128477641	128477691	0.09	.	.	chr3;chr3P129679182;1
chr3	NimbleScan	NEOC-3_ChIP_cenpC/NEOC-3_INPUT	128477741	128477791	-0.63	.	.	chr3;chr3P129679282;1
chr3	NimbleScan	NEOC-3_ChIP_cenpC/NEOC-3_INPUT	128477841	128477891	0.11	.	.	chr3;chr3P129679382;1
chr3	NimbleScan	NEOC-3_ChIP_cenpC/NEOC-3_INPUT	128477941	128477991	0.30	.	.	chr3;chr3P129679482;1
chr3	NimbleScan	NEOC-3_ChIP_cenpC/NEOC-3_INPUT	128478041	128478091	0.10	.	.	chr3;chr3P129679582;1
chr3	NimbleScan	NEOC-3_ChIP_cenpC/NEOC-3_INPUT	128478141	128478191	-0.07	.	.	chr3;chr3P129679682;1
chr3	NimbleScan	NEOC-3_ChIP_cenpC/NEOC-3_INPUT	128478241	128478291	-0.32	.	.	chr3;chr3P129679782;1
chr3	NimbleScan	NEOC-3_ChIP_cenpC/NEOC-3_INPUT	128478341	128478391	-0.21	.	.	chr3;chr3P129679882;1
chr3	NimbleScan	NEOC-3_ChIP_cenpC/NEOC-3_INPUT	128478441	128478491	-0.01	.	.	chr3;chr3P129679982;1
chr3	NimbleScan	NEOC-3_ChIP_cenpC/NEOC-3_INPUT	128478541	128478591	-0.30	.	.	chr3;chr3P129680082;1
chr3	NimbleScan	NEOC-3_ChIP_cenpC/NEOC-3_INPUT	128478641	128478691	-0.55	.	.	chr3;chr3P129680182;1
chr3	NimbleScan	NEOC-3_ChIP_cenpC/NEOC-3_INPUT	128478741	128478791	-0.03	.	.	chr3;chr3P129680282;1
chr3	NimbleScan	NEOC-3_ChIP_cenpC/NEOC-3_INPUT	128478841	128478891	-0.28	.	.	chr3;chr3P129680382;1
chr3	NimbleScan	NEOC-3_ChIP_cenpC/NEOC-3_INPUT	128478941	128478991	0.34	.	.	chr3;chr3P129680482;1
chr3	NimbleScan	NEOC-3_ChIP_cenpC/NEOC-3_INPUT	128479041	128479091	-0.37	.	.	chr3;chr3P129680582;1
chr3	NimbleScan	NEOC-3_ChIP_cenpC/NEOC-3_INPUT	128479141	128479191	-0.30	.	.	chr3;chr3P129680682;1
chr3	NimbleScan	NEOC-3_ChIP_cenpC/NEOC-3_INPUT	128479241	128479291	0.02	.	.	chr3;chr3P129680782;1
chr3	NimbleScan	NEOC-3_ChIP_cenpC/NEOC-3_INPUT	128479341	128479391	-0.36	.	.	chr3;chr3P129680882;1
chr3	NimbleScan	NEOC-3_ChIP_cenpC/NEOC-3_INPUT	128479441	128479491	-0.18	.	.	chr3;chr3P129680982;1
chr3	NimbleScan	NEOC-3_ChIP_cenpC/NEOC-3_INPUT	128479541	128479591	-0.74	.	.	chr3;chr3P129681082;1
chr3	NimbleScan	NEOC-3_ChIP_cenpC/NEOC-3_INPUT	128479641	128479691	0.07	.	.	chr3;chr3P129681182;1
chr3	NimbleScan	NEOC-3_ChIP_cenpC/NEOC-3_INPUT	128479741	128479791	-0.11	.	.	chr3;chr3P129681282;1
chr3	NimbleScan	NEOC-3_ChIP_cenpC/NEOC-3_INPUT	128479841	128479891	-0.08	.	.	chr3;chr3P129681382;1
chr3	NimbleScan	NEOC-3_ChIP_cenpC/NEOC-3_INPUT	128479941	128479991	-0.58	.	.	chr3;chr3P129681482;1
chr3	NimbleScan	NEOC-3_ChIP_cenpC/NEOC-3_INPUT	128480041	128480091	0.06	.	.	chr3;chr3P129681582;1
chr3	NimbleScan	NEOC-3_ChIP_cenpC/NEOC-3_INPUT	128480141	128480191	-0.67	.	.	chr3;chr3P129681682;1
chr3	NimbleScan	NEOC-3_ChIP_cenpC/NEOC-3_INPUT	128480241	128480291	-0.15	.	.	chr3;chr3P129681782;1
chr3	NimbleScan	NEOC-3_ChIP_cenpC/NEOC-3_INPUT	128480341	128480391	-0.35	.	.	chr3;chr3P129681882;1
chr3	NimbleScan	NEOC-3_ChIP_cenpC/NEOC-3_INPUT	128480441	128480491	-0.42	.	.	chr3;chr3P129681982;1
chr3	NimbleScan	NEOC-3_ChIP_cenpC/NEOC-3_INPUT	128480541	128480591	-0.29	.	.	chr3;chr3P129682082;1
chr3	NimbleScan	NEOC-3_ChIP_cenpC/NEOC-3_INPUT	128480641	128480691	-0.37	.	.	chr3;chr3P129682182;1
chr3	NimbleScan	NEOC-3_ChIP_cenpC/NEOC-3_INPUT	128480741	128480791	0.26	.	.	chr3;chr3P129682282;1
chr3	NimbleScan	NEOC-3_ChIP_cenpC/NEOC-3_INPUT	128480841	128480891	0.03	.	.	chr3;chr3P129682382;1
chr3	NimbleScan	NEOC-3_ChIP_cenpC/NEOC-3_INPUT	128480941	128480991	-0.90	.	.	chr3;chr3P129682482;1
chr3	NimbleScan	NEOC-3_ChIP_cenpC/NEOC-3_INPUT	128481041	128481091	0.28	.	.	chr3;chr3P129682582;1
chr3	NimbleScan	NEOC-3_ChIP_cenpC/NEOC-3_INPUT	128481141	128481191	0.19	.	.	chr3;chr3P129682682;1
chr3	NimbleScan	NEOC-3_ChIP_cenpC/NEOC-3_INPUT	128481241	128481291	-0.76	.	.	chr3;chr3P129682782;1
chr3	NimbleScan	NEOC-3_ChIP_cenpC/NEOC-3_INPUT	128481341	128481391	-0.62	.	.	chr3;chr3P129682882;1
chr3	NimbleScan	NEOC-3_ChIP_cenpC/NEOC-3_INPUT	128481441	128481491	-0.26	.	.	chr3;chr3P129682982;1
chr3	NimbleScan	NEOC-3_ChIP_cenpC/NEOC-3_INPUT	128481541	128481591	0.03	.	.	chr3;chr3P129683082;1
chr3	NimbleScan	NEOC-3_ChIP_cenpC/NEOC-3_INPUT	128481641	128481691	-0.29	.	.	chr3;chr3P129683182;1
chr3	NimbleScan	NEOC-3_ChIP_cenpC/NEOC-3_INPUT	128481741	128481791	0.18	.	.	chr3;chr3P129683282;1
chr3	NimbleScan	NEOC-3_ChIP_cenpC/NEOC-3_INPUT	128481841	128481891	-0.63	.	.	chr3;chr3P129683382;1
chr3	NimbleScan	NEOC-3_ChIP_cenpC/NEOC-3_INPUT	128482034	128482084	-0.08	.	.	chr3;chr3P129683575;1
chr3	NimbleScan	NEOC-3_ChIP_cenpC/NEOC-3_INPUT	128482268	128482318	-0.10	.	.	chr3;chr3P129683809;1
chr3	NimbleScan	NEOC-3_ChIP_cenpC/NEOC-3_INPUT	128482368	128482418	-0.45	.	.	chr3;chr3P129683909;1
chr3	NimbleScan	NEOC-3_ChIP_cenpC/NEOC-3_INPUT	128482615	128482665	-0.06	.	.	chr3;chr3P129684156;1
chr3	NimbleScan	NEOC-3_ChIP_cenpC/NEOC-3_INPUT	128482715	128482765	-0.18	.	.	chr3;chr3P129684256;1
chr3	NimbleScan	NEOC-3_ChIP_cenpC/NEOC-3_INPUT	128482815	128482865	0.42	.	.	chr3;chr3P129684356;1
chr3	NimbleScan	NEOC-3_ChIP_cenpC/NEOC-3_INPUT	128482915	128482965	0.07	.	.	chr3;chr3P129684456;1
chr3	NimbleScan	NEOC-3_ChIP_cenpC/NEOC-3_INPUT	128483015	128483065	0.02	.	.	chr3;chr3P129684556;1
chr3	NimbleScan	NEOC-3_ChIP_cenpC/NEOC-3_INPUT	128483115	128483165	-0.51	.	.	chr3;chr3P129684656;1
chr3	NimbleScan	NEOC-3_ChIP_cenpC/NEOC-3_INPUT	128483215	128483265	0.00	.	.	chr3;chr3P129684756;1
chr3	NimbleScan	NEOC-3_ChIP_cenpC/NEOC-3_INPUT	128483315	128483365	-0.17	.	.	chr3;chr3P129684856;1
chr3	NimbleScan	NEOC-3_ChIP_cenpC/NEOC-3_INPUT	128483415	128483465	0.27	.	.	chr3;chr3P129684956;1
chr3	NimbleScan	NEOC-3_ChIP_cenpC/NEOC-3_INPUT	128483515	128483565	-0.23	.	.	chr3;chr3P129685056;1
chr3	NimbleScan	NEOC-3_ChIP_cenpC/NEOC-3_INPUT	128483615	128483665	-0.08	.	.	chr3;chr3P129685156;1
chr3	NimbleScan	NEOC-3_ChIP_cenpC/NEOC-3_INPUT	128483715	128483765	-0.15	.	.	chr3;chr3P129685256;1
chr3	NimbleScan	NEOC-3_ChIP_cenpC/NEOC-3_INPUT	128483815	128483865	0.11	.	.	chr3;chr3P129685356;1
chr3	NimbleScan	NEOC-3_ChIP_cenpC/NEOC-3_INPUT	128483915	128483965	-0.60	.	.	chr3;chr3P129685456;1
chr3	NimbleScan	NEOC-3_ChIP_cenpC/NEOC-3_INPUT	128484015	128484065	0.08	.	.	chr3;chr3P129685556;1
chr3	NimbleScan	NEOC-3_ChIP_cenpC/NEOC-3_INPUT	128484115	128484165	-0.16	.	.	chr3;chr3P129685656;1
chr3	NimbleScan	NEOC-3_ChIP_cenpC/NEOC-3_INPUT	128484215	128484265	-0.07	.	.	chr3;chr3P129685756;1
chr3	NimbleScan	NEOC-3_ChIP_cenpC/NEOC-3_INPUT	128484315	128484365	0.03	.	.	chr3;chr3P129685856;1
chr3	NimbleScan	NEOC-3_ChIP_cenpC/NEOC-3_INPUT	128484415	128484465	0.20	.	.	chr3;chr3P129685956;1
chr3	NimbleScan	NEOC-3_ChIP_cenpC/NEOC-3_INPUT	128484515	128484565	-0.21	.	.	chr3;chr3P129686056;1
chr3	NimbleScan	NEOC-3_ChIP_cenpC/NEOC-3_INPUT	128484637	128484687	0.11	.	.	chr3;chr3P129686178;1
chr3	NimbleScan	NEOC-3_ChIP_cenpC/NEOC-3_INPUT	128484737	128484787	0.30	.	.	chr3;chr3P129686278;1
chr3	NimbleScan	NEOC-3_ChIP_cenpC/NEOC-3_INPUT	128484837	128484887	-0.22	.	.	chr3;chr3P129686378;1
chr3	NimbleScan	NEOC-3_ChIP_cenpC/NEOC-3_INPUT	128484937	128484987	-0.62	.	.	chr3;chr3P129686478;1
chr3	NimbleScan	NEOC-3_ChIP_cenpC/NEOC-3_INPUT	128485037	128485087	0.05	.	.	chr3;chr3P129686578;1
chr3	NimbleScan	NEOC-3_ChIP_cenpC/NEOC-3_INPUT	128485137	128485187	0.27	.	.	chr3;chr3P129686678;1
chr3	NimbleScan	NEOC-3_ChIP_cenpC/NEOC-3_INPUT	128485237	128485287	-0.93	.	.	chr3;chr3P129686778;1
chr3	NimbleScan	NEOC-3_ChIP_cenpC/NEOC-3_INPUT	128485371	128485421	-1.09	.	.	chr3;chr3P129686912;1
chr3	NimbleScan	NEOC-3_ChIP_cenpC/NEOC-3_INPUT	128485471	128485521	-0.13	.	.	chr3;chr3P129687012;1
chr3	NimbleScan	NEOC-3_ChIP_cenpC/NEOC-3_INPUT	128485571	128485621	-0.06	.	.	chr3;chr3P129687112;1
chr3	NimbleScan	NEOC-3_ChIP_cenpC/NEOC-3_INPUT	128485671	128485721	-1.17	.	.	chr3;chr3P129687212;1
chr3	NimbleScan	NEOC-3_ChIP_cenpC/NEOC-3_INPUT	128485771	128485821	-0.35	.	.	chr3;chr3P129687312;1
chr3	NimbleScan	NEOC-3_ChIP_cenpC/NEOC-3_INPUT	128485871	128485921	-0.07	.	.	chr3;chr3P129687412;1
chr3	NimbleScan	NEOC-3_ChIP_cenpC/NEOC-3_INPUT	128485971	128486021	-0.15	.	.	chr3;chr3P129687512;1
chr3	NimbleScan	NEOC-3_ChIP_cenpC/NEOC-3_INPUT	128486071	128486121	0.22	.	.	chr3;chr3P129687612;1
chr3	NimbleScan	NEOC-3_ChIP_cenpC/NEOC-3_INPUT	128486171	128486221	0.35	.	.	chr3;chr3P129687712;1
chr3	NimbleScan	NEOC-3_ChIP_cenpC/NEOC-3_INPUT	128486271	128486321	-0.46	.	.	chr3;chr3P129687812;1
chr3	NimbleScan	NEOC-3_ChIP_cenpC/NEOC-3_INPUT	128486371	128486421	-0.90	.	.	chr3;chr3P129687912;1
chr3	NimbleScan	NEOC-3_ChIP_cenpC/NEOC-3_INPUT	128486471	128486521	-1.30	.	.	chr3;chr3P129688012;1
chr3	NimbleScan	NEOC-3_ChIP_cenpC/NEOC-3_INPUT	128486571	128486621	-0.44	.	.	chr3;chr3P129688112;1
chr3	NimbleScan	NEOC-3_ChIP_cenpC/NEOC-3_INPUT	128486671	128486721	-0.36	.	.	chr3;chr3P129688212;1
chr3	NimbleScan	NEOC-3_ChIP_cenpC/NEOC-3_INPUT	128486771	128486821	-0.51	.	.	chr3;chr3P129688312;1
chr3	NimbleScan	NEOC-3_ChIP_cenpC/NEOC-3_INPUT	128486871	128486921	-0.01	.	.	chr3;chr3P129688412;1
chr3	NimbleScan	NEOC-3_ChIP_cenpC/NEOC-3_INPUT	128486971	128487021	0.22	.	.	chr3;chr3P129688512;1
chr3	NimbleScan	NEOC-3_ChIP_cenpC/NEOC-3_INPUT	128487071	128487121	-0.19	.	.	chr3;chr3P129688612;1
chr3	NimbleScan	NEOC-3_ChIP_cenpC/NEOC-3_INPUT	128487171	128487221	-0.25	.	.	chr3;chr3P129688712;1
chr3	NimbleScan	NEOC-3_ChIP_cenpC/NEOC-3_INPUT	128487271	128487321	-0.27	.	.	chr3;chr3P129688812;1
chr3	NimbleScan	NEOC-3_ChIP_cenpC/NEOC-3_INPUT	128487371	128487421	-0.55	.	.	chr3;chr3P129688912;1
chr3	NimbleScan	NEOC-3_ChIP_cenpC/NEOC-3_INPUT	128487471	128487521	-0.11	.	.	chr3;chr3P129689012;1
chr3	NimbleScan	NEOC-3_ChIP_cenpC/NEOC-3_INPUT	128487571	128487621	-0.57	.	.	chr3;chr3P129689112;1
chr3	NimbleScan	NEOC-3_ChIP_cenpC/NEOC-3_INPUT	128487671	128487721	0.27	.	.	chr3;chr3P129689212;1
chr3	NimbleScan	NEOC-3_ChIP_cenpC/NEOC-3_INPUT	128487771	128487821	0.19	.	.	chr3;chr3P129689312;1
chr3	NimbleScan	NEOC-3_ChIP_cenpC/NEOC-3_INPUT	128487871	128487921	-0.18	.	.	chr3;chr3P129689412;1
chr3	NimbleScan	NEOC-3_ChIP_cenpC/NEOC-3_INPUT	128487971	128488021	-0.26	.	.	chr3;chr3P129689512;1
chr3	NimbleScan	NEOC-3_ChIP_cenpC/NEOC-3_INPUT	128488089	128488139	-0.77	.	.	chr3;chr3P129689630;1
chr3	NimbleScan	NEOC-3_ChIP_cenpC/NEOC-3_INPUT	128488189	128488239	-2.90	.	.	chr3;chr3P129689730;1
chr3	NimbleScan	NEOC-3_ChIP_cenpC/NEOC-3_INPUT	128488289	128488339	-0.61	.	.	chr3;chr3P129689830;1
chr3	NimbleScan	NEOC-3_ChIP_cenpC/NEOC-3_INPUT	128488389	128488439	0.39	.	.	chr3;chr3P129689930;1
chr3	NimbleScan	NEOC-3_ChIP_cenpC/NEOC-3_INPUT	128488489	128488539	-0.50	.	.	chr3;chr3P129690030;1
chr3	NimbleScan	NEOC-3_ChIP_cenpC/NEOC-3_INPUT	128488589	128488639	0.15	.	.	chr3;chr3P129690130;1
chr3	NimbleScan	NEOC-3_ChIP_cenpC/NEOC-3_INPUT	128488698	128488748	0.49	.	.	chr3;chr3P129690239;1
chr3	NimbleScan	NEOC-3_ChIP_cenpC/NEOC-3_INPUT	128488798	128488848	-0.12	.	.	chr3;chr3P129690339;1
chr3	NimbleScan	NEOC-3_ChIP_cenpC/NEOC-3_INPUT	128488898	128488948	0.18	.	.	chr3;chr3P129690439;1
chr3	NimbleScan	NEOC-3_ChIP_cenpC/NEOC-3_INPUT	128488998	128489048	0.19	.	.	chr3;chr3P129690539;1
chr3	NimbleScan	NEOC-3_ChIP_cenpC/NEOC-3_INPUT	128489098	128489148	0.19	.	.	chr3;chr3P129690639;1
chr3	NimbleScan	NEOC-3_ChIP_cenpC/NEOC-3_INPUT	128489198	128489248	0.11	.	.	chr3;chr3P129690739;1
chr3	NimbleScan	NEOC-3_ChIP_cenpC/NEOC-3_INPUT	128489303	128489353	-0.32	.	.	chr3;chr3P129690844;1
chr3	NimbleScan	NEOC-3_ChIP_cenpC/NEOC-3_INPUT	128489403	128489453	-0.06	.	.	chr3;chr3P129690944;1
chr3	NimbleScan	NEOC-3_ChIP_cenpC/NEOC-3_INPUT	128489503	128489553	-0.47	.	.	chr3;chr3P129691044;1
chr3	NimbleScan	NEOC-3_ChIP_cenpC/NEOC-3_INPUT	128489603	128489653	-0.00	.	.	chr3;chr3P129691144;1
chr3	NimbleScan	NEOC-3_ChIP_cenpC/NEOC-3_INPUT	128489703	128489753	-0.19	.	.	chr3;chr3P129691244;1
chr3	NimbleScan	NEOC-3_ChIP_cenpC/NEOC-3_INPUT	128489803	128489853	-0.13	.	.	chr3;chr3P129691344;1
chr3	NimbleScan	NEOC-3_ChIP_cenpC/NEOC-3_INPUT	128489903	128489953	-0.31	.	.	chr3;chr3P129691444;1
chr3	NimbleScan	NEOC-3_ChIP_cenpC/NEOC-3_INPUT	128490003	128490053	0.05	.	.	chr3;chr3P129691544;1
chr3	NimbleScan	NEOC-3_ChIP_cenpC/NEOC-3_INPUT	128490103	128490153	0.17	.	.	chr3;chr3P129691644;1
chr3	NimbleScan	NEOC-3_ChIP_cenpC/NEOC-3_INPUT	128490203	128490253	0.18	.	.	chr3;chr3P129691744;1
chr3	NimbleScan	NEOC-3_ChIP_cenpC/NEOC-3_INPUT	128490303	128490353	-0.60	.	.	chr3;chr3P129691844;1
chr3	NimbleScan	NEOC-3_ChIP_cenpC/NEOC-3_INPUT	128490403	128490453	-0.50	.	.	chr3;chr3P129691944;1
chr3	NimbleScan	NEOC-3_ChIP_cenpC/NEOC-3_INPUT	128490503	128490553	-0.32	.	.	chr3;chr3P129692044;1
chr3	NimbleScan	NEOC-3_ChIP_cenpC/NEOC-3_INPUT	128490603	128490653	-0.94	.	.	chr3;chr3P129692144;1
chr3	NimbleScan	NEOC-3_ChIP_cenpC/NEOC-3_INPUT	128490703	128490753	0.12	.	.	chr3;chr3P129692244;1
chr3	NimbleScan	NEOC-3_ChIP_cenpC/NEOC-3_INPUT	128490803	128490853	-0.29	.	.	chr3;chr3P129692344;1
chr3	NimbleScan	NEOC-3_ChIP_cenpC/NEOC-3_INPUT	128490903	128490953	-0.06	.	.	chr3;chr3P129692444;1
chr3	NimbleScan	NEOC-3_ChIP_cenpC/NEOC-3_INPUT	128491003	128491053	0.03	.	.	chr3;chr3P129692544;1
chr3	NimbleScan	NEOC-3_ChIP_cenpC/NEOC-3_INPUT	128491103	128491153	-0.11	.	.	chr3;chr3P129692644;1
chr3	NimbleScan	NEOC-3_ChIP_cenpC/NEOC-3_INPUT	128491203	128491253	-0.21	.	.	chr3;chr3P129692744;1
chr3	NimbleScan	NEOC-3_ChIP_cenpC/NEOC-3_INPUT	128491303	128491353	0.03	.	.	chr3;chr3P129692844;1
chr3	NimbleScan	NEOC-3_ChIP_cenpC/NEOC-3_INPUT	128491403	128491453	0.01	.	.	chr3;chr3P129692944;1
chr3	NimbleScan	NEOC-3_ChIP_cenpC/NEOC-3_INPUT	128491503	128491553	-0.00	.	.	chr3;chr3P129693044;1
chr3	NimbleScan	NEOC-3_ChIP_cenpC/NEOC-3_INPUT	128491603	128491653	-0.03	.	.	chr3;chr3P129693144;1
chr3	NimbleScan	NEOC-3_ChIP_cenpC/NEOC-3_INPUT	128491703	128491753	-0.24	.	.	chr3;chr3P129693244;1
chr3	NimbleScan	NEOC-3_ChIP_cenpC/NEOC-3_INPUT	128491803	128491853	-0.59	.	.	chr3;chr3P129693344;1
chr3	NimbleScan	NEOC-3_ChIP_cenpC/NEOC-3_INPUT	128491903	128491953	-0.39	.	.	chr3;chr3P129693444;1
chr3	NimbleScan	NEOC-3_ChIP_cenpC/NEOC-3_INPUT	128492003	128492053	-0.60	.	.	chr3;chr3P129693544;1
chr3	NimbleScan	NEOC-3_ChIP_cenpC/NEOC-3_INPUT	128492109	128492159	-0.25	.	.	chr3;chr3P129693650;1
chr3	NimbleScan	NEOC-3_ChIP_cenpC/NEOC-3_INPUT	128492209	128492259	-0.35	.	.	chr3;chr3P129693750;1
chr3	NimbleScan	NEOC-3_ChIP_cenpC/NEOC-3_INPUT	128492309	128492359	-0.52	.	.	chr3;chr3P129693850;1
chr3	NimbleScan	NEOC-3_ChIP_cenpC/NEOC-3_INPUT	128492409	128492459	-0.16	.	.	chr3;chr3P129693950;1
chr3	NimbleScan	NEOC-3_ChIP_cenpC/NEOC-3_INPUT	128492509	128492559	-0.18	.	.	chr3;chr3P129694050;1
chr3	NimbleScan	NEOC-3_ChIP_cenpC/NEOC-3_INPUT	128492609	128492659	0.50	.	.	chr3;chr3P129694150;1
chr3	NimbleScan	NEOC-3_ChIP_cenpC/NEOC-3_INPUT	128492709	128492759	-0.30	.	.	chr3;chr3P129694250;1
chr3	NimbleScan	NEOC-3_ChIP_cenpC/NEOC-3_INPUT	128492941	128492991	-0.13	.	.	chr3;chr3P129694482;1
chr3	NimbleScan	NEOC-3_ChIP_cenpC/NEOC-3_INPUT	128493041	128493091	0.08	.	.	chr3;chr3P129694582;1
chr3	NimbleScan	NEOC-3_ChIP_cenpC/NEOC-3_INPUT	128493141	128493191	0.08	.	.	chr3;chr3P129694682;1
chr3	NimbleScan	NEOC-3_ChIP_cenpC/NEOC-3_INPUT	128493241	128493291	0.14	.	.	chr3;chr3P129694782;1
chr3	NimbleScan	NEOC-3_ChIP_cenpC/NEOC-3_INPUT	128493341	128493391	-0.25	.	.	chr3;chr3P129694882;1
chr3	NimbleScan	NEOC-3_ChIP_cenpC/NEOC-3_INPUT	128493441	128493491	0.02	.	.	chr3;chr3P129694982;1
chr3	NimbleScan	NEOC-3_ChIP_cenpC/NEOC-3_INPUT	128493541	128493591	0.05	.	.	chr3;chr3P129695082;1
chr3	NimbleScan	NEOC-3_ChIP_cenpC/NEOC-3_INPUT	128493641	128493691	-0.39	.	.	chr3;chr3P129695182;1
chr3	NimbleScan	NEOC-3_ChIP_cenpC/NEOC-3_INPUT	128493741	128493791	-0.71	.	.	chr3;chr3P129695282;1
chr3	NimbleScan	NEOC-3_ChIP_cenpC/NEOC-3_INPUT	128493841	128493891	-0.07	.	.	chr3;chr3P129695382;1
chr3	NimbleScan	NEOC-3_ChIP_cenpC/NEOC-3_INPUT	128493941	128493991	0.07	.	.	chr3;chr3P129695482;1
chr3	NimbleScan	NEOC-3_ChIP_cenpC/NEOC-3_INPUT	128494041	128494091	-0.06	.	.	chr3;chr3P129695582;1
chr3	NimbleScan	NEOC-3_ChIP_cenpC/NEOC-3_INPUT	128494141	128494191	-0.36	.	.	chr3;chr3P129695682;1
chr3	NimbleScan	NEOC-3_ChIP_cenpC/NEOC-3_INPUT	128494241	128494291	-0.15	.	.	chr3;chr3P129695782;1
chr3	NimbleScan	NEOC-3_ChIP_cenpC/NEOC-3_INPUT	128494341	128494391	-0.28	.	.	chr3;chr3P129695882;1
chr3	NimbleScan	NEOC-3_ChIP_cenpC/NEOC-3_INPUT	128494441	128494491	-0.10	.	.	chr3;chr3P129695982;1
chr3	NimbleScan	NEOC-3_ChIP_cenpC/NEOC-3_INPUT	128494541	128494591	0.03	.	.	chr3;chr3P129696082;1
chr3	NimbleScan	NEOC-3_ChIP_cenpC/NEOC-3_INPUT	128495094	128495144	0.22	.	.	chr3;chr3P129696635;1
chr3	NimbleScan	NEOC-3_ChIP_cenpC/NEOC-3_INPUT	128495194	128495244	0.48	.	.	chr3;chr3P129696735;1
chr3	NimbleScan	NEOC-3_ChIP_cenpC/NEOC-3_INPUT	128495294	128495344	-0.08	.	.	chr3;chr3P129696835;1
chr3	NimbleScan	NEOC-3_ChIP_cenpC/NEOC-3_INPUT	128495394	128495444	-0.17	.	.	chr3;chr3P129696935;1
chr3	NimbleScan	NEOC-3_ChIP_cenpC/NEOC-3_INPUT	128495494	128495544	-0.12	.	.	chr3;chr3P129697035;1
chr3	NimbleScan	NEOC-3_ChIP_cenpC/NEOC-3_INPUT	128495594	128495644	-0.93	.	.	chr3;chr3P129697135;1
chr3	NimbleScan	NEOC-3_ChIP_cenpC/NEOC-3_INPUT	128495694	128495744	0.04	.	.	chr3;chr3P129697235;1
chr3	NimbleScan	NEOC-3_ChIP_cenpC/NEOC-3_INPUT	128495794	128495844	-0.16	.	.	chr3;chr3P129697335;1
chr3	NimbleScan	NEOC-3_ChIP_cenpC/NEOC-3_INPUT	128495894	128495944	0.34	.	.	chr3;chr3P129697435;1
chr3	NimbleScan	NEOC-3_ChIP_cenpC/NEOC-3_INPUT	128495994	128496044	-0.16	.	.	chr3;chr3P129697535;1
chr3	NimbleScan	NEOC-3_ChIP_cenpC/NEOC-3_INPUT	128496247	128496297	-0.14	.	.	chr3;chr3P129697788;1
chr3	NimbleScan	NEOC-3_ChIP_cenpC/NEOC-3_INPUT	128496347	128496397	0.24	.	.	chr3;chr3P129697888;1
chr3	NimbleScan	NEOC-3_ChIP_cenpC/NEOC-3_INPUT	128496447	128496497	0.02	.	.	chr3;chr3P129697988;1
chr3	NimbleScan	NEOC-3_ChIP_cenpC/NEOC-3_INPUT	128496547	128496597	-0.65	.	.	chr3;chr3P129698088;1
chr3	NimbleScan	NEOC-3_ChIP_cenpC/NEOC-3_INPUT	128496647	128496697	-0.74	.	.	chr3;chr3P129698188;1
chr3	NimbleScan	NEOC-3_ChIP_cenpC/NEOC-3_INPUT	128496747	128496797	-0.26	.	.	chr3;chr3P129698288;1
chr3	NimbleScan	NEOC-3_ChIP_cenpC/NEOC-3_INPUT	128496847	128496897	0.28	.	.	chr3;chr3P129698388;1
chr3	NimbleScan	NEOC-3_ChIP_cenpC/NEOC-3_INPUT	128496947	128496997	-0.47	.	.	chr3;chr3P129698488;1
chr3	NimbleScan	NEOC-3_ChIP_cenpC/NEOC-3_INPUT	128497047	128497097	-0.09	.	.	chr3;chr3P129698588;1
chr3	NimbleScan	NEOC-3_ChIP_cenpC/NEOC-3_INPUT	128497147	128497197	-0.25	.	.	chr3;chr3P129698688;1
chr3	NimbleScan	NEOC-3_ChIP_cenpC/NEOC-3_INPUT	128497247	128497297	-0.20	.	.	chr3;chr3P129698788;1
chr3	NimbleScan	NEOC-3_ChIP_cenpC/NEOC-3_INPUT	128497347	128497397	0.37	.	.	chr3;chr3P129698888;1
chr3	NimbleScan	NEOC-3_ChIP_cenpC/NEOC-3_INPUT	128497447	128497497	0.01	.	.	chr3;chr3P129698988;1
chr3	NimbleScan	NEOC-3_ChIP_cenpC/NEOC-3_INPUT	128497547	128497597	0.15	.	.	chr3;chr3P129699088;1
chr3	NimbleScan	NEOC-3_ChIP_cenpC/NEOC-3_INPUT	128497647	128497697	-0.25	.	.	chr3;chr3P129699188;1
chr3	NimbleScan	NEOC-3_ChIP_cenpC/NEOC-3_INPUT	128497788	128497838	-0.93	.	.	chr3;chr3P129699329;1
chr3	NimbleScan	NEOC-3_ChIP_cenpC/NEOC-3_INPUT	128497888	128497938	-0.19	.	.	chr3;chr3P129699429;1
chr3	NimbleScan	NEOC-3_ChIP_cenpC/NEOC-3_INPUT	128497988	128498038	0.15	.	.	chr3;chr3P129699529;1
chr3	NimbleScan	NEOC-3_ChIP_cenpC/NEOC-3_INPUT	128498233	128498283	0.21	.	.	chr3;chr3P129699774;1
chr3	NimbleScan	NEOC-3_ChIP_cenpC/NEOC-3_INPUT	128498747	128498797	0.17	.	.	chr3;chr3P129700288;1
chr3	NimbleScan	NEOC-3_ChIP_cenpC/NEOC-3_INPUT	128498847	128498897	-0.14	.	.	chr3;chr3P129700388;1
chr3	NimbleScan	NEOC-3_ChIP_cenpC/NEOC-3_INPUT	128498947	128498997	0.30	.	.	chr3;chr3P129700488;1
chr3	NimbleScan	NEOC-3_ChIP_cenpC/NEOC-3_INPUT	128499047	128499097	-0.10	.	.	chr3;chr3P129700588;1
chr3	NimbleScan	NEOC-3_ChIP_cenpC/NEOC-3_INPUT	128499147	128499197	-0.33	.	.	chr3;chr3P129700688;1
chr3	NimbleScan	NEOC-3_ChIP_cenpC/NEOC-3_INPUT	128499247	128499297	-0.23	.	.	chr3;chr3P129700788;1
chr3	NimbleScan	NEOC-3_ChIP_cenpC/NEOC-3_INPUT	128499516	128499566	-0.44	.	.	chr3;chr3P129701057;1
chr3	NimbleScan	NEOC-3_ChIP_cenpC/NEOC-3_INPUT	128499697	128499747	0.11	.	.	chr3;chr3P129701238;1
chr3	NimbleScan	NEOC-3_ChIP_cenpC/NEOC-3_INPUT	128499797	128499847	0.34	.	.	chr3;chr3P129701338;1
chr3	NimbleScan	NEOC-3_ChIP_cenpC/NEOC-3_INPUT	128500040	128500090	0.09	.	.	chr3;chr3P129701581;1
chr3	NimbleScan	NEOC-3_ChIP_cenpC/NEOC-3_INPUT	128500239	128500289	0.52	.	.	chr3;chr3P129701780;1
chr3	NimbleScan	NEOC-3_ChIP_cenpC/NEOC-3_INPUT	128501970	128502020	-0.06	.	.	chr3;chr3P129703511;1
chr3	NimbleScan	NEOC-3_ChIP_cenpC/NEOC-3_INPUT	128502070	128502120	-0.52	.	.	chr3;chr3P129703611;1
chr3	NimbleScan	NEOC-3_ChIP_cenpC/NEOC-3_INPUT	128502170	128502220	0.04	.	.	chr3;chr3P129703711;1
chr3	NimbleScan	NEOC-3_ChIP_cenpC/NEOC-3_INPUT	128502745	128502795	0.55	.	.	chr3;chr3P129704286;1
chr3	NimbleScan	NEOC-3_ChIP_cenpC/NEOC-3_INPUT	128502868	128502918	0.10	.	.	chr3;chr3P129704409;1
chr3	NimbleScan	NEOC-3_ChIP_cenpC/NEOC-3_INPUT	128503155	128503205	-0.41	.	.	chr3;chr3P129704696;1
chr3	NimbleScan	NEOC-3_ChIP_cenpC/NEOC-3_INPUT	128503255	128503305	-0.43	.	.	chr3;chr3P129704796;1
chr3	NimbleScan	NEOC-3_ChIP_cenpC/NEOC-3_INPUT	128503355	128503405	0.10	.	.	chr3;chr3P129704896;1
chr3	NimbleScan	NEOC-3_ChIP_cenpC/NEOC-3_INPUT	128504112	128504162	0.12	.	.	chr3;chr3P129705653;1
chr3	NimbleScan	NEOC-3_ChIP_cenpC/NEOC-3_INPUT	128504212	128504262	-0.37	.	.	chr3;chr3P129705753;1
chr3	NimbleScan	NEOC-3_ChIP_cenpC/NEOC-3_INPUT	128504312	128504362	-0.05	.	.	chr3;chr3P129705853;1
chr3	NimbleScan	NEOC-3_ChIP_cenpC/NEOC-3_INPUT	128505422	128505472	-0.48	.	.	chr3;chr3P129706963;1
chr3	NimbleScan	NEOC-3_ChIP_cenpC/NEOC-3_INPUT	128506134	128506184	-0.49	.	.	chr3;chr3P129707675;1
chr3	NimbleScan	NEOC-3_ChIP_cenpC/NEOC-3_INPUT	128506302	128506352	0.48	.	.	chr3;chr3P129707843;1
chr3	NimbleScan	NEOC-3_ChIP_cenpC/NEOC-3_INPUT	128506402	128506452	-0.28	.	.	chr3;chr3P129707943;1
chr3	NimbleScan	NEOC-3_ChIP_cenpC/NEOC-3_INPUT	128506896	128506946	0.16	.	.	chr3;chr3P129708437;1
chr3	NimbleScan	NEOC-3_ChIP_cenpC/NEOC-3_INPUT	128507089	128507139	-0.23	.	.	chr3;chr3P129708630;1
chr3	NimbleScan	NEOC-3_ChIP_cenpC/NEOC-3_INPUT	128507189	128507239	-0.65	.	.	chr3;chr3P129708730;1
chr3	NimbleScan	NEOC-3_ChIP_cenpC/NEOC-3_INPUT	128507289	128507339	-0.02	.	.	chr3;chr3P129708830;1
chr3	NimbleScan	NEOC-3_ChIP_cenpC/NEOC-3_INPUT	128507389	128507439	-0.30	.	.	chr3;chr3P129708930;1
chr3	NimbleScan	NEOC-3_ChIP_cenpC/NEOC-3_INPUT	128507489	128507539	-0.38	.	.	chr3;chr3P129709030;1
chr3	NimbleScan	NEOC-3_ChIP_cenpC/NEOC-3_INPUT	128507709	128507759	0.34	.	.	chr3;chr3P129709250;1
chr3	NimbleScan	NEOC-3_ChIP_cenpC/NEOC-3_INPUT	128507999	128508049	0.10	.	.	chr3;chr3P129709540;1
chr3	NimbleScan	NEOC-3_ChIP_cenpC/NEOC-3_INPUT	128508452	128508502	0.04	.	.	chr3;chr3P129709993;1
chr3	NimbleScan	NEOC-3_ChIP_cenpC/NEOC-3_INPUT	128508552	128508602	0.00	.	.	chr3;chr3P129710093;1
chr3	NimbleScan	NEOC-3_ChIP_cenpC/NEOC-3_INPUT	128508652	128508702	-0.17	.	.	chr3;chr3P129710193;1
chr3	NimbleScan	NEOC-3_ChIP_cenpC/NEOC-3_INPUT	128509175	128509225	-0.47	.	.	chr3;chr3P129710716;1
chr3	NimbleScan	NEOC-3_ChIP_cenpC/NEOC-3_INPUT	128509845	128509895	-0.38	.	.	chr3;chr3P129711386;1
chr3	NimbleScan	NEOC-3_ChIP_cenpC/NEOC-3_INPUT	128509945	128509995	0.18	.	.	chr3;chr3P129711486;1
chr3	NimbleScan	NEOC-3_ChIP_cenpC/NEOC-3_INPUT	128510555	128510605	0.08	.	.	chr3;chr3P129712096;1
chr3	NimbleScan	NEOC-3_ChIP_cenpC/NEOC-3_INPUT	128510655	128510705	-0.11	.	.	chr3;chr3P129712196;1
chr3	NimbleScan	NEOC-3_ChIP_cenpC/NEOC-3_INPUT	128511403	128511453	-0.07	.	.	chr3;chr3P129712944;1
chr3	NimbleScan	NEOC-3_ChIP_cenpC/NEOC-3_INPUT	128511503	128511553	-0.04	.	.	chr3;chr3P129713044;1
chr3	NimbleScan	NEOC-3_ChIP_cenpC/NEOC-3_INPUT	128512812	128512862	-0.17	.	.	chr3;chr3P129714353;1
chr3	NimbleScan	NEOC-3_ChIP_cenpC/NEOC-3_INPUT	128512912	128512962	-0.05	.	.	chr3;chr3P129714453;1
chr3	NimbleScan	NEOC-3_ChIP_cenpC/NEOC-3_INPUT	128516568	128516618	-0.17	.	.	chr3;chr3P129718109;1
chr3	NimbleScan	NEOC-3_ChIP_cenpC/NEOC-3_INPUT	128517439	128517489	0.05	.	.	chr3;chr3P129718980;1
chr3	NimbleScan	NEOC-3_ChIP_cenpC/NEOC-3_INPUT	128517539	128517589	0.04	.	.	chr3;chr3P129719080;1
chr3	NimbleScan	NEOC-3_ChIP_cenpC/NEOC-3_INPUT	128517639	128517689	-0.21	.	.	chr3;chr3P129719180;1
chr3	NimbleScan	NEOC-3_ChIP_cenpC/NEOC-3_INPUT	128517739	128517789	-0.07	.	.	chr3;chr3P129719280;1
chr3	NimbleScan	NEOC-3_ChIP_cenpC/NEOC-3_INPUT	128517839	128517889	-0.17	.	.	chr3;chr3P129719380;1
chr3	NimbleScan	NEOC-3_ChIP_cenpC/NEOC-3_INPUT	128517939	128517989	0.04	.	.	chr3;chr3P129719480;1
chr3	NimbleScan	NEOC-3_ChIP_cenpC/NEOC-3_INPUT	128518291	128518341	0.10	.	.	chr3;chr3P129719832;1
chr3	NimbleScan	NEOC-3_ChIP_cenpC/NEOC-3_INPUT	128519014	128519064	0.19	.	.	chr3;chr3P129720555;1
chr3	NimbleScan	NEOC-3_ChIP_cenpC/NEOC-3_INPUT	128519114	128519164	-0.10	.	.	chr3;chr3P129720655;1
chr3	NimbleScan	NEOC-3_ChIP_cenpC/NEOC-3_INPUT	128519214	128519264	-0.25	.	.	chr3;chr3P129720755;1
chr3	NimbleScan	NEOC-3_ChIP_cenpC/NEOC-3_INPUT	128519314	128519364	0.01	.	.	chr3;chr3P129720855;1
chr3	NimbleScan	NEOC-3_ChIP_cenpC/NEOC-3_INPUT	128519447	128519497	-0.01	.	.	chr3;chr3P129720988;1
chr3	NimbleScan	NEOC-3_ChIP_cenpC/NEOC-3_INPUT	128519698	128519748	0.17	.	.	chr3;chr3P129721239;1
chr3	NimbleScan	NEOC-3_ChIP_cenpC/NEOC-3_INPUT	128519798	128519848	0.23	.	.	chr3;chr3P129721339;1
chr3	NimbleScan	NEOC-3_ChIP_cenpC/NEOC-3_INPUT	128519898	128519948	-0.33	.	.	chr3;chr3P129721439;1
chr3	NimbleScan	NEOC-3_ChIP_cenpC/NEOC-3_INPUT	128520186	128520236	-0.15	.	.	chr3;chr3P129721727;1
chr3	NimbleScan	NEOC-3_ChIP_cenpC/NEOC-3_INPUT	128520365	128520415	0.01	.	.	chr3;chr3P129721906;1
chr3	NimbleScan	NEOC-3_ChIP_cenpC/NEOC-3_INPUT	128520465	128520515	-0.09	.	.	chr3;chr3P129722006;1
chr3	NimbleScan	NEOC-3_ChIP_cenpC/NEOC-3_INPUT	128521392	128521442	-0.36	.	.	chr3;chr3P129722933;1
chr3	NimbleScan	NEOC-3_ChIP_cenpC/NEOC-3_INPUT	128521492	128521542	-0.10	.	.	chr3;chr3P129723033;1
chr3	NimbleScan	NEOC-3_ChIP_cenpC/NEOC-3_INPUT	128521734	128521784	-1.03	.	.	chr3;chr3P129723275;1
chr3	NimbleScan	NEOC-3_ChIP_cenpC/NEOC-3_INPUT	128521834	128521884	-0.35	.	.	chr3;chr3P129723375;1
chr3	NimbleScan	NEOC-3_ChIP_cenpC/NEOC-3_INPUT	128522248	128522298	-0.12	.	.	chr3;chr3P129723789;1
chr3	NimbleScan	NEOC-3_ChIP_cenpC/NEOC-3_INPUT	128522348	128522398	-0.58	.	.	chr3;chr3P129723889;1
chr3	NimbleScan	NEOC-3_ChIP_cenpC/NEOC-3_INPUT	128522448	128522498	-0.20	.	.	chr3;chr3P129723989;1
chr3	NimbleScan	NEOC-3_ChIP_cenpC/NEOC-3_INPUT	128522548	128522598	-0.14	.	.	chr3;chr3P129724089;1
chr3	NimbleScan	NEOC-3_ChIP_cenpC/NEOC-3_INPUT	128522648	128522698	-0.46	.	.	chr3;chr3P129724189;1
chr3	NimbleScan	NEOC-3_ChIP_cenpC/NEOC-3_INPUT	128522748	128522798	-0.27	.	.	chr3;chr3P129724289;1
chr3	NimbleScan	NEOC-3_ChIP_cenpC/NEOC-3_INPUT	128522998	128523048	-0.46	.	.	chr3;chr3P129724539;1
chr3	NimbleScan	NEOC-3_ChIP_cenpC/NEOC-3_INPUT	128523098	128523148	-0.30	.	.	chr3;chr3P129724639;1
chr3	NimbleScan	NEOC-3_ChIP_cenpC/NEOC-3_INPUT	128523198	128523248	-0.57	.	.	chr3;chr3P129724739;1
chr3	NimbleScan	NEOC-3_ChIP_cenpC/NEOC-3_INPUT	128523298	128523348	-0.37	.	.	chr3;chr3P129724839;1
chr3	NimbleScan	NEOC-3_ChIP_cenpC/NEOC-3_INPUT	128523398	128523448	0.23	.	.	chr3;chr3P129724939;1
chr3	NimbleScan	NEOC-3_ChIP_cenpC/NEOC-3_INPUT	128523498	128523548	-0.18	.	.	chr3;chr3P129725039;1
chr3	NimbleScan	NEOC-3_ChIP_cenpC/NEOC-3_INPUT	128523598	128523648	0.03	.	.	chr3;chr3P129725139;1
chr3	NimbleScan	NEOC-3_ChIP_cenpC/NEOC-3_INPUT	128523698	128523748	-0.31	.	.	chr3;chr3P129725239;1
chr3	NimbleScan	NEOC-3_ChIP_cenpC/NEOC-3_INPUT	128523798	128523848	-0.54	.	.	chr3;chr3P129725339;1
chr3	NimbleScan	NEOC-3_ChIP_cenpC/NEOC-3_INPUT	128523898	128523948	-0.54	.	.	chr3;chr3P129725439;1
chr3	NimbleScan	NEOC-3_ChIP_cenpC/NEOC-3_INPUT	128523998	128524048	-0.05	.	.	chr3;chr3P129725539;1
chr3	NimbleScan	NEOC-3_ChIP_cenpC/NEOC-3_INPUT	128524098	128524148	-0.06	.	.	chr3;chr3P129725639;1
chr3	NimbleScan	NEOC-3_ChIP_cenpC/NEOC-3_INPUT	128524198	128524248	-0.03	.	.	chr3;chr3P129725739;1
chr3	NimbleScan	NEOC-3_ChIP_cenpC/NEOC-3_INPUT	128524381	128524431	0.19	.	.	chr3;chr3P129725922;1
chr3	NimbleScan	NEOC-3_ChIP_cenpC/NEOC-3_INPUT	128524481	128524531	0.01	.	.	chr3;chr3P129726022;1
chr3	NimbleScan	NEOC-3_ChIP_cenpC/NEOC-3_INPUT	128524681	128524731	-0.60	.	.	chr3;chr3P129726222;1
chr3	NimbleScan	NEOC-3_ChIP_cenpC/NEOC-3_INPUT	128524781	128524831	-0.41	.	.	chr3;chr3P129726322;1
chr3	NimbleScan	NEOC-3_ChIP_cenpC/NEOC-3_INPUT	128525217	128525267	-0.17	.	.	chr3;chr3P129726758;1
chr3	NimbleScan	NEOC-3_ChIP_cenpC/NEOC-3_INPUT	128525317	128525367	0.38	.	.	chr3;chr3P129726858;1
chr3	NimbleScan	NEOC-3_ChIP_cenpC/NEOC-3_INPUT	128525987	128526037	-0.46	.	.	chr3;chr3P129727528;1
chr3	NimbleScan	NEOC-3_ChIP_cenpC/NEOC-3_INPUT	128526841	128526891	-0.20	.	.	chr3;chr3P129728382;1
chr3	NimbleScan	NEOC-3_ChIP_cenpC/NEOC-3_INPUT	128527041	128527091	0.30	.	.	chr3;chr3P129728582;1
chr3	NimbleScan	NEOC-3_ChIP_cenpC/NEOC-3_INPUT	128527141	128527191	0.20	.	.	chr3;chr3P129728682;1
chr3	NimbleScan	NEOC-3_ChIP_cenpC/NEOC-3_INPUT	128527241	128527291	0.01	.	.	chr3;chr3P129728782;1
chr3	NimbleScan	NEOC-3_ChIP_cenpC/NEOC-3_INPUT	128533063	128533113	0.09	.	.	chr3;chr3P129734604;1
chr3	NimbleScan	NEOC-3_ChIP_cenpC/NEOC-3_INPUT	128533493	128533543	0.38	.	.	chr3;chr3P129735034;1
chr3	NimbleScan	NEOC-3_ChIP_cenpC/NEOC-3_INPUT	128533593	128533643	0.11	.	.	chr3;chr3P129735134;1
chr3	NimbleScan	NEOC-3_ChIP_cenpC/NEOC-3_INPUT	128533759	128533809	-0.50	.	.	chr3;chr3P129735300;1
chr3	NimbleScan	NEOC-3_ChIP_cenpC/NEOC-3_INPUT	128534639	128534689	0.09	.	.	chr3;chr3P129736180;1
chr3	NimbleScan	NEOC-3_ChIP_cenpC/NEOC-3_INPUT	128534739	128534789	-0.38	.	.	chr3;chr3P129736280;1
chr3	NimbleScan	NEOC-3_ChIP_cenpC/NEOC-3_INPUT	128535532	128535582	0.02	.	.	chr3;chr3P129737073;1
chr3	NimbleScan	NEOC-3_ChIP_cenpC/NEOC-3_INPUT	128535632	128535682	-0.44	.	.	chr3;chr3P129737173;1
chr3	NimbleScan	NEOC-3_ChIP_cenpC/NEOC-3_INPUT	128535909	128535959	-0.51	.	.	chr3;chr3P129737450;1
chr3	NimbleScan	NEOC-3_ChIP_cenpC/NEOC-3_INPUT	128536258	128536308	0.24	.	.	chr3;chr3P129737799;1
chr3	NimbleScan	NEOC-3_ChIP_cenpC/NEOC-3_INPUT	128536358	128536408	0.17	.	.	chr3;chr3P129737899;1
chr3	NimbleScan	NEOC-3_ChIP_cenpC/NEOC-3_INPUT	128536931	128536981	0.26	.	.	chr3;chr3P129738472;1
chr3	NimbleScan	NEOC-3_ChIP_cenpC/NEOC-3_INPUT	128537031	128537081	-0.18	.	.	chr3;chr3P129738572;1
chr3	NimbleScan	NEOC-3_ChIP_cenpC/NEOC-3_INPUT	128537131	128537181	0.16	.	.	chr3;chr3P129738672;1
chr3	NimbleScan	NEOC-3_ChIP_cenpC/NEOC-3_INPUT	128537231	128537281	-0.18	.	.	chr3;chr3P129738772;1
chr3	NimbleScan	NEOC-3_ChIP_cenpC/NEOC-3_INPUT	128537331	128537381	0.25	.	.	chr3;chr3P129738872;1
chr3	NimbleScan	NEOC-3_ChIP_cenpC/NEOC-3_INPUT	128537431	128537481	-0.02	.	.	chr3;chr3P129738972;1
chr3	NimbleScan	NEOC-3_ChIP_cenpC/NEOC-3_INPUT	128537992	128538042	0.67	.	.	chr3;chr3P129739533;1
chr3	NimbleScan	NEOC-3_ChIP_cenpC/NEOC-3_INPUT	128538092	128538142	0.34	.	.	chr3;chr3P129739633;1
chr3	NimbleScan	NEOC-3_ChIP_cenpC/NEOC-3_INPUT	128538192	128538242	0.28	.	.	chr3;chr3P129739733;1
chr3	NimbleScan	NEOC-3_ChIP_cenpC/NEOC-3_INPUT	128538292	128538342	0.13	.	.	chr3;chr3P129739833;1
chr3	NimbleScan	NEOC-3_ChIP_cenpC/NEOC-3_INPUT	128538392	128538442	0.12	.	.	chr3;chr3P129739933;1
chr3	NimbleScan	NEOC-3_ChIP_cenpC/NEOC-3_INPUT	128538492	128538542	0.64	.	.	chr3;chr3P129740033;1
chr3	NimbleScan	NEOC-3_ChIP_cenpC/NEOC-3_INPUT	128538592	128538642	0.79	.	.	chr3;chr3P129740133;1
chr3	NimbleScan	NEOC-3_ChIP_cenpC/NEOC-3_INPUT	128538692	128538742	0.02	.	.	chr3;chr3P129740233;1
chr3	NimbleScan	NEOC-3_ChIP_cenpC/NEOC-3_INPUT	128538792	128538842	0.26	.	.	chr3;chr3P129740333;1
chr3	NimbleScan	NEOC-3_ChIP_cenpC/NEOC-3_INPUT	128538892	128538942	0.07	.	.	chr3;chr3P129740433;1
chr3	NimbleScan	NEOC-3_ChIP_cenpC/NEOC-3_INPUT	128538992	128539042	0.03	.	.	chr3;chr3P129740533;1
chr3	NimbleScan	NEOC-3_ChIP_cenpC/NEOC-3_INPUT	128539092	128539142	0.12	.	.	chr3;chr3P129740633;1
chr3	NimbleScan	NEOC-3_ChIP_cenpC/NEOC-3_INPUT	128539192	128539242	0.08	.	.	chr3;chr3P129740733;1
chr3	NimbleScan	NEOC-3_ChIP_cenpC/NEOC-3_INPUT	128540264	128540314	0.20	.	.	chr3;chr3P129741805;1
chr3	NimbleScan	NEOC-3_ChIP_cenpC/NEOC-3_INPUT	128541041	128541091	0.06	.	.	chr3;chr3P129742582;1
chr3	NimbleScan	NEOC-3_ChIP_cenpC/NEOC-3_INPUT	128541228	128541278	0.32	.	.	chr3;chr3P129742769;1
chr3	NimbleScan	NEOC-3_ChIP_cenpC/NEOC-3_INPUT	128541328	128541378	0.30	.	.	chr3;chr3P129742869;1
chr3	NimbleScan	NEOC-3_ChIP_cenpC/NEOC-3_INPUT	128541875	128541925	0.18	.	.	chr3;chr3P129743416;1
chr3	NimbleScan	NEOC-3_ChIP_cenpC/NEOC-3_INPUT	128541975	128542025	-0.10	.	.	chr3;chr3P129743516;1
chr3	NimbleScan	NEOC-3_ChIP_cenpC/NEOC-3_INPUT	128542075	128542125	-0.02	.	.	chr3;chr3P129743616;1
chr3	NimbleScan	NEOC-3_ChIP_cenpC/NEOC-3_INPUT	128544795	128544845	-0.26	.	.	chr3;chr3P129746336;1
chr3	NimbleScan	NEOC-3_ChIP_cenpC/NEOC-3_INPUT	128546579	128546629	-0.11	.	.	chr3;chr3P129748120;1
chr3	NimbleScan	NEOC-3_ChIP_cenpC/NEOC-3_INPUT	128547350	128547400	0.05	.	.	chr3;chr3P129748891;1
chr3	NimbleScan	NEOC-3_ChIP_cenpC/NEOC-3_INPUT	128547450	128547500	-0.24	.	.	chr3;chr3P129748991;1
chr3	NimbleScan	NEOC-3_ChIP_cenpC/NEOC-3_INPUT	128547550	128547600	-0.33	.	.	chr3;chr3P129749091;1
chr3	NimbleScan	NEOC-3_ChIP_cenpC/NEOC-3_INPUT	128547650	128547700	0.16	.	.	chr3;chr3P129749191;1
chr3	NimbleScan	NEOC-3_ChIP_cenpC/NEOC-3_INPUT	128547964	128548014	0.15	.	.	chr3;chr3P129749505;1
chr3	NimbleScan	NEOC-3_ChIP_cenpC/NEOC-3_INPUT	128548064	128548114	-0.18	.	.	chr3;chr3P129749605;1
chr3	NimbleScan	NEOC-3_ChIP_cenpC/NEOC-3_INPUT	128548164	128548214	-0.10	.	.	chr3;chr3P129749705;1
chr3	NimbleScan	NEOC-3_ChIP_cenpC/NEOC-3_INPUT	128548264	128548314	-0.61	.	.	chr3;chr3P129749805;1
chr3	NimbleScan	NEOC-3_ChIP_cenpC/NEOC-3_INPUT	128548727	128548777	0.11	.	.	chr3;chr3P129750268;1
chr3	NimbleScan	NEOC-3_ChIP_cenpC/NEOC-3_INPUT	128548827	128548877	0.45	.	.	chr3;chr3P129750368;1
chr3	NimbleScan	NEOC-3_ChIP_cenpC/NEOC-3_INPUT	128548927	128548977	-0.63	.	.	chr3;chr3P129750468;1
chr3	NimbleScan	NEOC-3_ChIP_cenpC/NEOC-3_INPUT	128549027	128549077	-0.29	.	.	chr3;chr3P129750568;1
chr3	NimbleScan	NEOC-3_ChIP_cenpC/NEOC-3_INPUT	128549127	128549177	-0.40	.	.	chr3;chr3P129750668;1
chr3	NimbleScan	NEOC-3_ChIP_cenpC/NEOC-3_INPUT	128549227	128549277	0.13	.	.	chr3;chr3P129750768;1
chr3	NimbleScan	NEOC-3_ChIP_cenpC/NEOC-3_INPUT	128549327	128549377	-0.34	.	.	chr3;chr3P129750868;1
chr3	NimbleScan	NEOC-3_ChIP_cenpC/NEOC-3_INPUT	128549427	128549477	-0.21	.	.	chr3;chr3P129750968;1
chr3	NimbleScan	NEOC-3_ChIP_cenpC/NEOC-3_INPUT	128549527	128549577	0.15	.	.	chr3;chr3P129751068;1
chr3	NimbleScan	NEOC-3_ChIP_cenpC/NEOC-3_INPUT	128549627	128549677	0.28	.	.	chr3;chr3P129751168;1
chr3	NimbleScan	NEOC-3_ChIP_cenpC/NEOC-3_INPUT	128549727	128549777	-0.16	.	.	chr3;chr3P129751268;1
chr3	NimbleScan	NEOC-3_ChIP_cenpC/NEOC-3_INPUT	128549827	128549877	-0.27	.	.	chr3;chr3P129751368;1
chr3	NimbleScan	NEOC-3_ChIP_cenpC/NEOC-3_INPUT	128549927	128549977	-0.16	.	.	chr3;chr3P129751468;1
chr3	NimbleScan	NEOC-3_ChIP_cenpC/NEOC-3_INPUT	128550027	128550077	-0.64	.	.	chr3;chr3P129751568;1
chr3	NimbleScan	NEOC-3_ChIP_cenpC/NEOC-3_INPUT	128550127	128550177	-0.69	.	.	chr3;chr3P129751668;1
chr3	NimbleScan	NEOC-3_ChIP_cenpC/NEOC-3_INPUT	128550542	128550592	-0.29	.	.	chr3;chr3P129752083;1
chr3	NimbleScan	NEOC-3_ChIP_cenpC/NEOC-3_INPUT	128550642	128550692	0.32	.	.	chr3;chr3P129752183;1
chr3	NimbleScan	NEOC-3_ChIP_cenpC/NEOC-3_INPUT	128550742	128550792	-0.48	.	.	chr3;chr3P129752283;1
chr3	NimbleScan	NEOC-3_ChIP_cenpC/NEOC-3_INPUT	128550842	128550892	0.43	.	.	chr3;chr3P129752383;1
chr3	NimbleScan	NEOC-3_ChIP_cenpC/NEOC-3_INPUT	128550942	128550992	-0.40	.	.	chr3;chr3P129752483;1
chr3	NimbleScan	NEOC-3_ChIP_cenpC/NEOC-3_INPUT	128551042	128551092	-0.23	.	.	chr3;chr3P129752583;1
chr3	NimbleScan	NEOC-3_ChIP_cenpC/NEOC-3_INPUT	128551427	128551477	-0.28	.	.	chr3;chr3P129752968;1
chr3	NimbleScan	NEOC-3_ChIP_cenpC/NEOC-3_INPUT	128551527	128551577	-0.62	.	.	chr3;chr3P129753068;1
chr3	NimbleScan	NEOC-3_ChIP_cenpC/NEOC-3_INPUT	128551627	128551677	0.18	.	.	chr3;chr3P129753168;1
chr3	NimbleScan	NEOC-3_ChIP_cenpC/NEOC-3_INPUT	128551727	128551777	0.07	.	.	chr3;chr3P129753268;1
chr3	NimbleScan	NEOC-3_ChIP_cenpC/NEOC-3_INPUT	128551827	128551877	0.17	.	.	chr3;chr3P129753368;1
chr3	NimbleScan	NEOC-3_ChIP_cenpC/NEOC-3_INPUT	128551927	128551977	-0.45	.	.	chr3;chr3P129753468;1
chr3	NimbleScan	NEOC-3_ChIP_cenpC/NEOC-3_INPUT	128552027	128552077	0.30	.	.	chr3;chr3P129753568;1
chr3	NimbleScan	NEOC-3_ChIP_cenpC/NEOC-3_INPUT	128552127	128552177	0.22	.	.	chr3;chr3P129753668;1
chr3	NimbleScan	NEOC-3_ChIP_cenpC/NEOC-3_INPUT	128552500	128552550	0.17	.	.	chr3;chr3P129754041;1
chr3	NimbleScan	NEOC-3_ChIP_cenpC/NEOC-3_INPUT	128552743	128552793	0.17	.	.	chr3;chr3P129754284;1
chr3	NimbleScan	NEOC-3_ChIP_cenpC/NEOC-3_INPUT	128552843	128552893	0.43	.	.	chr3;chr3P129754384;1
chr3	NimbleScan	NEOC-3_ChIP_cenpC/NEOC-3_INPUT	128552943	128552993	0.81	.	.	chr3;chr3P129754484;1
chr3	NimbleScan	NEOC-3_ChIP_cenpC/NEOC-3_INPUT	128553043	128553093	0.43	.	.	chr3;chr3P129754584;1
chr3	NimbleScan	NEOC-3_ChIP_cenpC/NEOC-3_INPUT	128553805	128553855	-0.36	.	.	chr3;chr3P129755346;1
chr3	NimbleScan	NEOC-3_ChIP_cenpC/NEOC-3_INPUT	128553905	128553955	-0.46	.	.	chr3;chr3P129755446;1
chr3	NimbleScan	NEOC-3_ChIP_cenpC/NEOC-3_INPUT	128554005	128554055	-0.39	.	.	chr3;chr3P129755546;1
chr3	NimbleScan	NEOC-3_ChIP_cenpC/NEOC-3_INPUT	128554598	128554648	0.08	.	.	chr3;chr3P129756139;1
chr3	NimbleScan	NEOC-3_ChIP_cenpC/NEOC-3_INPUT	128554698	128554748	-0.64	.	.	chr3;chr3P129756239;1
chr3	NimbleScan	NEOC-3_ChIP_cenpC/NEOC-3_INPUT	128554835	128554885	-0.96	.	.	chr3;chr3P129756376;1
chr3	NimbleScan	NEOC-3_ChIP_cenpC/NEOC-3_INPUT	128554935	128554985	-0.00	.	.	chr3;chr3P129756476;1
chr3	NimbleScan	NEOC-3_ChIP_cenpC/NEOC-3_INPUT	128555035	128555085	0.40	.	.	chr3;chr3P129756576;1
chr3	NimbleScan	NEOC-3_ChIP_cenpC/NEOC-3_INPUT	128555135	128555185	0.13	.	.	chr3;chr3P129756676;1
chr3	NimbleScan	NEOC-3_ChIP_cenpC/NEOC-3_INPUT	128555235	128555285	0.24	.	.	chr3;chr3P129756776;1
chr3	NimbleScan	NEOC-3_ChIP_cenpC/NEOC-3_INPUT	128555335	128555385	0.22	.	.	chr3;chr3P129756876;1
chr3	NimbleScan	NEOC-3_ChIP_cenpC/NEOC-3_INPUT	128555435	128555485	0.14	.	.	chr3;chr3P129756976;1
chr3	NimbleScan	NEOC-3_ChIP_cenpC/NEOC-3_INPUT	128555535	128555585	0.41	.	.	chr3;chr3P129757076;1
chr3	NimbleScan	NEOC-3_ChIP_cenpC/NEOC-3_INPUT	128555635	128555685	-0.12	.	.	chr3;chr3P129757176;1
chr3	NimbleScan	NEOC-3_ChIP_cenpC/NEOC-3_INPUT	128555735	128555785	0.08	.	.	chr3;chr3P129757276;1
chr3	NimbleScan	NEOC-3_ChIP_cenpC/NEOC-3_INPUT	128555835	128555885	-0.12	.	.	chr3;chr3P129757376;1
chr3	NimbleScan	NEOC-3_ChIP_cenpC/NEOC-3_INPUT	128555935	128555985	0.16	.	.	chr3;chr3P129757476;1
chr3	NimbleScan	NEOC-3_ChIP_cenpC/NEOC-3_INPUT	128556035	128556085	-0.59	.	.	chr3;chr3P129757576;1
chr3	NimbleScan	NEOC-3_ChIP_cenpC/NEOC-3_INPUT	128556135	128556185	-0.62	.	.	chr3;chr3P129757676;1
chr3	NimbleScan	NEOC-3_ChIP_cenpC/NEOC-3_INPUT	128556287	128556337	-0.43	.	.	chr3;chr3P129757828;1
chr3	NimbleScan	NEOC-3_ChIP_cenpC/NEOC-3_INPUT	128556387	128556437	-1.02	.	.	chr3;chr3P129757928;1
chr3	NimbleScan	NEOC-3_ChIP_cenpC/NEOC-3_INPUT	128556487	128556537	-0.19	.	.	chr3;chr3P129758028;1
chr3	NimbleScan	NEOC-3_ChIP_cenpC/NEOC-3_INPUT	128556587	128556637	0.11	.	.	chr3;chr3P129758128;1
chr3	NimbleScan	NEOC-3_ChIP_cenpC/NEOC-3_INPUT	128556851	128556901	-0.08	.	.	chr3;chr3P129758392;1
chr3	NimbleScan	NEOC-3_ChIP_cenpC/NEOC-3_INPUT	128556951	128557001	-0.12	.	.	chr3;chr3P129758492;1
chr3	NimbleScan	NEOC-3_ChIP_cenpC/NEOC-3_INPUT	128557051	128557101	-0.13	.	.	chr3;chr3P129758592;1
chr3	NimbleScan	NEOC-3_ChIP_cenpC/NEOC-3_INPUT	128557151	128557201	-0.34	.	.	chr3;chr3P129758692;1
chr3	NimbleScan	NEOC-3_ChIP_cenpC/NEOC-3_INPUT	128557251	128557301	0.28	.	.	chr3;chr3P129758792;1
chr3	NimbleScan	NEOC-3_ChIP_cenpC/NEOC-3_INPUT	128557351	128557401	-0.18	.	.	chr3;chr3P129758892;1
chr3	NimbleScan	NEOC-3_ChIP_cenpC/NEOC-3_INPUT	128557616	128557666	-0.46	.	.	chr3;chr3P129759157;1
chr3	NimbleScan	NEOC-3_ChIP_cenpC/NEOC-3_INPUT	128557923	128557973	-0.26	.	.	chr3;chr3P129759464;1
chr3	NimbleScan	NEOC-3_ChIP_cenpC/NEOC-3_INPUT	128558023	128558073	0.21	.	.	chr3;chr3P129759564;1
chr3	NimbleScan	NEOC-3_ChIP_cenpC/NEOC-3_INPUT	128558123	128558173	-0.42	.	.	chr3;chr3P129759664;1
chr3	NimbleScan	NEOC-3_ChIP_cenpC/NEOC-3_INPUT	128558223	128558273	-0.48	.	.	chr3;chr3P129759764;1
chr3	NimbleScan	NEOC-3_ChIP_cenpC/NEOC-3_INPUT	128558323	128558373	-0.25	.	.	chr3;chr3P129759864;1
chr3	NimbleScan	NEOC-3_ChIP_cenpC/NEOC-3_INPUT	128558423	128558473	-0.64	.	.	chr3;chr3P129759964;1
chr3	NimbleScan	NEOC-3_ChIP_cenpC/NEOC-3_INPUT	128559183	128559233	0.07	.	.	chr3;chr3P129760724;1
chr3	NimbleScan	NEOC-3_ChIP_cenpC/NEOC-3_INPUT	128560172	128560222	0.66	.	.	chr3;chr3P129761713;1
chr3	NimbleScan	NEOC-3_ChIP_cenpC/NEOC-3_INPUT	128560272	128560322	0.47	.	.	chr3;chr3P129761813;1
chr3	NimbleScan	NEOC-3_ChIP_cenpC/NEOC-3_INPUT	128561021	128561071	-0.45	.	.	chr3;chr3P129762562;1
chr3	NimbleScan	NEOC-3_ChIP_cenpC/NEOC-3_INPUT	128561121	128561171	-0.01	.	.	chr3;chr3P129762662;1
chr3	NimbleScan	NEOC-3_ChIP_cenpC/NEOC-3_INPUT	128562479	128562529	0.03	.	.	chr3;chr3P129764020;1
chr3	NimbleScan	NEOC-3_ChIP_cenpC/NEOC-3_INPUT	128562579	128562629	-0.41	.	.	chr3;chr3P129764120;1
chr3	NimbleScan	NEOC-3_ChIP_cenpC/NEOC-3_INPUT	128562679	128562729	-0.23	.	.	chr3;chr3P129764220;1
chr3	NimbleScan	NEOC-3_ChIP_cenpC/NEOC-3_INPUT	128562892	128562942	0.10	.	.	chr3;chr3P129764433;1
chr3	NimbleScan	NEOC-3_ChIP_cenpC/NEOC-3_INPUT	128562992	128563042	-0.16	.	.	chr3;chr3P129764533;1
chr3	NimbleScan	NEOC-3_ChIP_cenpC/NEOC-3_INPUT	128563782	128563832	0.39	.	.	chr3;chr3P129765323;1
chr3	NimbleScan	NEOC-3_ChIP_cenpC/NEOC-3_INPUT	128565329	128565379	-0.77	.	.	chr3;chr3P129766870;1
chr3	NimbleScan	NEOC-3_ChIP_cenpC/NEOC-3_INPUT	128565429	128565479	-0.86	.	.	chr3;chr3P129766970;1
chr3	NimbleScan	NEOC-3_ChIP_cenpC/NEOC-3_INPUT	128565529	128565579	-0.78	.	.	chr3;chr3P129767070;1
chr3	NimbleScan	NEOC-3_ChIP_cenpC/NEOC-3_INPUT	128565629	128565679	-0.51	.	.	chr3;chr3P129767170;1
chr3	NimbleScan	NEOC-3_ChIP_cenpC/NEOC-3_INPUT	128565729	128565779	0.35	.	.	chr3;chr3P129767270;1
chr3	NimbleScan	NEOC-3_ChIP_cenpC/NEOC-3_INPUT	128565829	128565879	0.14	.	.	chr3;chr3P129767370;1
chr3	NimbleScan	NEOC-3_ChIP_cenpC/NEOC-3_INPUT	128565929	128565979	-0.58	.	.	chr3;chr3P129767470;1
chr3	NimbleScan	NEOC-3_ChIP_cenpC/NEOC-3_INPUT	128566313	128566363	0.19	.	.	chr3;chr3P129767854;1
chr3	NimbleScan	NEOC-3_ChIP_cenpC/NEOC-3_INPUT	128566413	128566463	-0.19	.	.	chr3;chr3P129767954;1
chr3	NimbleScan	NEOC-3_ChIP_cenpC/NEOC-3_INPUT	128566513	128566563	-0.34	.	.	chr3;chr3P129768054;1
chr3	NimbleScan	NEOC-3_ChIP_cenpC/NEOC-3_INPUT	128566613	128566663	-0.80	.	.	chr3;chr3P129768154;1
chr3	NimbleScan	NEOC-3_ChIP_cenpC/NEOC-3_INPUT	128566713	128566763	0.32	.	.	chr3;chr3P129768254;1
chr3	NimbleScan	NEOC-3_ChIP_cenpC/NEOC-3_INPUT	128566813	128566863	0.16	.	.	chr3;chr3P129768354;1
chr3	NimbleScan	NEOC-3_ChIP_cenpC/NEOC-3_INPUT	128567040	128567090	-0.23	.	.	chr3;chr3P129768581;1
chr3	NimbleScan	NEOC-3_ChIP_cenpC/NEOC-3_INPUT	128567140	128567190	-0.73	.	.	chr3;chr3P129768681;1
chr3	NimbleScan	NEOC-3_ChIP_cenpC/NEOC-3_INPUT	128567240	128567290	0.04	.	.	chr3;chr3P129768781;1
chr3	NimbleScan	NEOC-3_ChIP_cenpC/NEOC-3_INPUT	128567340	128567390	0.02	.	.	chr3;chr3P129768881;1
chr3	NimbleScan	NEOC-3_ChIP_cenpC/NEOC-3_INPUT	128567689	128567739	0.04	.	.	chr3;chr3P129769230;1
chr3	NimbleScan	NEOC-3_ChIP_cenpC/NEOC-3_INPUT	128568138	128568188	-0.30	.	.	chr3;chr3P129769679;1
chr3	NimbleScan	NEOC-3_ChIP_cenpC/NEOC-3_INPUT	128568238	128568288	-0.26	.	.	chr3;chr3P129769779;1
chr3	NimbleScan	NEOC-3_ChIP_cenpC/NEOC-3_INPUT	128568464	128568514	-0.68	.	.	chr3;chr3P129770005;1
chr3	NimbleScan	NEOC-3_ChIP_cenpC/NEOC-3_INPUT	128568564	128568614	0.02	.	.	chr3;chr3P129770105;1
chr3	NimbleScan	NEOC-3_ChIP_cenpC/NEOC-3_INPUT	128568664	128568714	-0.06	.	.	chr3;chr3P129770205;1
chr3	NimbleScan	NEOC-3_ChIP_cenpC/NEOC-3_INPUT	128568764	128568814	0.07	.	.	chr3;chr3P129770305;1
chr3	NimbleScan	NEOC-3_ChIP_cenpC/NEOC-3_INPUT	128568864	128568914	-0.16	.	.	chr3;chr3P129770405;1
chr3	NimbleScan	NEOC-3_ChIP_cenpC/NEOC-3_INPUT	128568964	128569014	0.26	.	.	chr3;chr3P129770505;1
chr3	NimbleScan	NEOC-3_ChIP_cenpC/NEOC-3_INPUT	128569772	128569822	0.15	.	.	chr3;chr3P129771313;1
chr3	NimbleScan	NEOC-3_ChIP_cenpC/NEOC-3_INPUT	128569872	128569922	0.41	.	.	chr3;chr3P129771413;1
chr3	NimbleScan	NEOC-3_ChIP_cenpC/NEOC-3_INPUT	128570243	128570293	0.11	.	.	chr3;chr3P129771784;1
chr3	NimbleScan	NEOC-3_ChIP_cenpC/NEOC-3_INPUT	128570343	128570393	-0.22	.	.	chr3;chr3P129771884;1
chr3	NimbleScan	NEOC-3_ChIP_cenpC/NEOC-3_INPUT	128570443	128570493	0.14	.	.	chr3;chr3P129771984;1
chr3	NimbleScan	NEOC-3_ChIP_cenpC/NEOC-3_INPUT	128570543	128570593	-0.17	.	.	chr3;chr3P129772084;1
chr3	NimbleScan	NEOC-3_ChIP_cenpC/NEOC-3_INPUT	128570643	128570693	0.05	.	.	chr3;chr3P129772184;1
chr3	NimbleScan	NEOC-3_ChIP_cenpC/NEOC-3_INPUT	128570743	128570793	0.66	.	.	chr3;chr3P129772284;1
chr3	NimbleScan	NEOC-3_ChIP_cenpC/NEOC-3_INPUT	128570843	128570893	-0.40	.	.	chr3;chr3P129772384;1
chr3	NimbleScan	NEOC-3_ChIP_cenpC/NEOC-3_INPUT	128571961	128572011	-0.05	.	.	chr3;chr3P129773502;1
chr3	NimbleScan	NEOC-3_ChIP_cenpC/NEOC-3_INPUT	128572061	128572111	-0.11	.	.	chr3;chr3P129773602;1
chr3	NimbleScan	NEOC-3_ChIP_cenpC/NEOC-3_INPUT	128572161	128572211	0.59	.	.	chr3;chr3P129773702;1
chr3	NimbleScan	NEOC-3_ChIP_cenpC/NEOC-3_INPUT	128572625	128572675	-0.14	.	.	chr3;chr3P129774166;1
chr3	NimbleScan	NEOC-3_ChIP_cenpC/NEOC-3_INPUT	128572725	128572775	-0.01	.	.	chr3;chr3P129774266;1
chr3	NimbleScan	NEOC-3_ChIP_cenpC/NEOC-3_INPUT	128572825	128572875	-0.10	.	.	chr3;chr3P129774366;1
chr3	NimbleScan	NEOC-3_ChIP_cenpC/NEOC-3_INPUT	128573037	128573087	0.01	.	.	chr3;chr3P129774578;1
chr3	NimbleScan	NEOC-3_ChIP_cenpC/NEOC-3_INPUT	128573142	128573192	-0.03	.	.	chr3;chr3P129774683;1
chr3	NimbleScan	NEOC-3_ChIP_cenpC/NEOC-3_INPUT	128573242	128573292	-0.66	.	.	chr3;chr3P129774783;1
chr3	NimbleScan	NEOC-3_ChIP_cenpC/NEOC-3_INPUT	128573342	128573392	-0.26	.	.	chr3;chr3P129774883;1
chr3	NimbleScan	NEOC-3_ChIP_cenpC/NEOC-3_INPUT	128573442	128573492	0.26	.	.	chr3;chr3P129774983;1
chr3	NimbleScan	NEOC-3_ChIP_cenpC/NEOC-3_INPUT	128573542	128573592	0.22	.	.	chr3;chr3P129775083;1
chr3	NimbleScan	NEOC-3_ChIP_cenpC/NEOC-3_INPUT	128573642	128573692	0.39	.	.	chr3;chr3P129775183;1
chr3	NimbleScan	NEOC-3_ChIP_cenpC/NEOC-3_INPUT	128573742	128573792	-0.47	.	.	chr3;chr3P129775283;1
chr3	NimbleScan	NEOC-3_ChIP_cenpC/NEOC-3_INPUT	128573842	128573892	-0.44	.	.	chr3;chr3P129775383;1
chr3	NimbleScan	NEOC-3_ChIP_cenpC/NEOC-3_INPUT	128573942	128573992	0.10	.	.	chr3;chr3P129775483;1
chr3	NimbleScan	NEOC-3_ChIP_cenpC/NEOC-3_INPUT	128574042	128574092	0.21	.	.	chr3;chr3P129775583;1
chr3	NimbleScan	NEOC-3_ChIP_cenpC/NEOC-3_INPUT	128574142	128574192	-0.34	.	.	chr3;chr3P129775683;1
chr3	NimbleScan	NEOC-3_ChIP_cenpC/NEOC-3_INPUT	128574242	128574292	-0.13	.	.	chr3;chr3P129775783;1
chr3	NimbleScan	NEOC-3_ChIP_cenpC/NEOC-3_INPUT	128574342	128574392	-0.14	.	.	chr3;chr3P129775883;1
chr3	NimbleScan	NEOC-3_ChIP_cenpC/NEOC-3_INPUT	128575411	128575461	-0.17	.	.	chr3;chr3P129776952;1
chr3	NimbleScan	NEOC-3_ChIP_cenpC/NEOC-3_INPUT	128575511	128575561	-0.55	.	.	chr3;chr3P129777052;1
chr3	NimbleScan	NEOC-3_ChIP_cenpC/NEOC-3_INPUT	128575611	128575661	0.04	.	.	chr3;chr3P129777152;1
chr3	NimbleScan	NEOC-3_ChIP_cenpC/NEOC-3_INPUT	128575711	128575761	0.11	.	.	chr3;chr3P129777252;1
chr3	NimbleScan	NEOC-3_ChIP_cenpC/NEOC-3_INPUT	128575811	128575861	-0.15	.	.	chr3;chr3P129777352;1
chr3	NimbleScan	NEOC-3_ChIP_cenpC/NEOC-3_INPUT	128575911	128575961	-0.33	.	.	chr3;chr3P129777452;1
chr3	NimbleScan	NEOC-3_ChIP_cenpC/NEOC-3_INPUT	128576011	128576061	-0.23	.	.	chr3;chr3P129777552;1
chr3	NimbleScan	NEOC-3_ChIP_cenpC/NEOC-3_INPUT	128576111	128576161	0.09	.	.	chr3;chr3P129777652;1
chr3	NimbleScan	NEOC-3_ChIP_cenpC/NEOC-3_INPUT	128576211	128576261	-0.19	.	.	chr3;chr3P129777752;1
chr3	NimbleScan	NEOC-3_ChIP_cenpC/NEOC-3_INPUT	128576311	128576361	-0.20	.	.	chr3;chr3P129777852;1
chr3	NimbleScan	NEOC-3_ChIP_cenpC/NEOC-3_INPUT	128576584	128576634	-0.54	.	.	chr3;chr3P129778125;1
chr3	NimbleScan	NEOC-3_ChIP_cenpC/NEOC-3_INPUT	128576684	128576734	0.37	.	.	chr3;chr3P129778225;1
chr3	NimbleScan	NEOC-3_ChIP_cenpC/NEOC-3_INPUT	128576784	128576834	-0.27	.	.	chr3;chr3P129778325;1
chr3	NimbleScan	NEOC-3_ChIP_cenpC/NEOC-3_INPUT	128576884	128576934	-0.39	.	.	chr3;chr3P129778425;1
chr3	NimbleScan	NEOC-3_ChIP_cenpC/NEOC-3_INPUT	128576984	128577034	0.12	.	.	chr3;chr3P129778525;1
chr3	NimbleScan	NEOC-3_ChIP_cenpC/NEOC-3_INPUT	128577084	128577134	-0.34	.	.	chr3;chr3P129778625;1
chr3	NimbleScan	NEOC-3_ChIP_cenpC/NEOC-3_INPUT	128577184	128577234	-0.30	.	.	chr3;chr3P129778725;1
chr3	NimbleScan	NEOC-3_ChIP_cenpC/NEOC-3_INPUT	128577589	128577639	0.00	.	.	chr3;chr3P129779130;1
chr3	NimbleScan	NEOC-3_ChIP_cenpC/NEOC-3_INPUT	128577689	128577739	-0.13	.	.	chr3;chr3P129779230;1
chr3	NimbleScan	NEOC-3_ChIP_cenpC/NEOC-3_INPUT	128577789	128577839	0.13	.	.	chr3;chr3P129779330;1
chr3	NimbleScan	NEOC-3_ChIP_cenpC/NEOC-3_INPUT	128577889	128577939	-0.28	.	.	chr3;chr3P129779430;1
chr3	NimbleScan	NEOC-3_ChIP_cenpC/NEOC-3_INPUT	128577989	128578039	0.06	.	.	chr3;chr3P129779530;1
chr3	NimbleScan	NEOC-3_ChIP_cenpC/NEOC-3_INPUT	128578089	128578139	-0.07	.	.	chr3;chr3P129779630;1
chr3	NimbleScan	NEOC-3_ChIP_cenpC/NEOC-3_INPUT	128578189	128578239	-0.70	.	.	chr3;chr3P129779730;1
chr3	NimbleScan	NEOC-3_ChIP_cenpC/NEOC-3_INPUT	128578289	128578339	0.25	.	.	chr3;chr3P129779830;1
chr3	NimbleScan	NEOC-3_ChIP_cenpC/NEOC-3_INPUT	128578389	128578439	-0.11	.	.	chr3;chr3P129779930;1
chr3	NimbleScan	NEOC-3_ChIP_cenpC/NEOC-3_INPUT	128578489	128578539	-0.06	.	.	chr3;chr3P129780030;1
chr3	NimbleScan	NEOC-3_ChIP_cenpC/NEOC-3_INPUT	128578589	128578639	-0.59	.	.	chr3;chr3P129780130;1
chr3	NimbleScan	NEOC-3_ChIP_cenpC/NEOC-3_INPUT	128578689	128578739	0.09	.	.	chr3;chr3P129780230;1
chr3	NimbleScan	NEOC-3_ChIP_cenpC/NEOC-3_INPUT	128578789	128578839	-0.01	.	.	chr3;chr3P129780330;1
chr3	NimbleScan	NEOC-3_ChIP_cenpC/NEOC-3_INPUT	128578889	128578939	0.13	.	.	chr3;chr3P129780430;1
chr3	NimbleScan	NEOC-3_ChIP_cenpC/NEOC-3_INPUT	128579009	128579059	0.17	.	.	chr3;chr3P129780550;1
chr3	NimbleScan	NEOC-3_ChIP_cenpC/NEOC-3_INPUT	128579109	128579159	-0.46	.	.	chr3;chr3P129780650;1
chr3	NimbleScan	NEOC-3_ChIP_cenpC/NEOC-3_INPUT	128579692	128579742	0.05	.	.	chr3;chr3P129781233;1
chr3	NimbleScan	NEOC-3_ChIP_cenpC/NEOC-3_INPUT	128579887	128579937	-0.85	.	.	chr3;chr3P129781428;1
chr3	NimbleScan	NEOC-3_ChIP_cenpC/NEOC-3_INPUT	128579987	128580037	0.32	.	.	chr3;chr3P129781528;1
chr3	NimbleScan	NEOC-3_ChIP_cenpC/NEOC-3_INPUT	128580150	128580200	-0.17	.	.	chr3;chr3P129781691;1
chr3	NimbleScan	NEOC-3_ChIP_cenpC/NEOC-3_INPUT	128580250	128580300	-0.42	.	.	chr3;chr3P129781791;1
chr3	NimbleScan	NEOC-3_ChIP_cenpC/NEOC-3_INPUT	128580427	128580477	-0.15	.	.	chr3;chr3P129781968;1
chr3	NimbleScan	NEOC-3_ChIP_cenpC/NEOC-3_INPUT	128581011	128581061	-0.05	.	.	chr3;chr3P129782552;1
chr3	NimbleScan	NEOC-3_ChIP_cenpC/NEOC-3_INPUT	128581111	128581161	0.43	.	.	chr3;chr3P129782652;1
chr3	NimbleScan	NEOC-3_ChIP_cenpC/NEOC-3_INPUT	128581211	128581261	-0.03	.	.	chr3;chr3P129782752;1
chr3	NimbleScan	NEOC-3_ChIP_cenpC/NEOC-3_INPUT	128581311	128581361	-0.30	.	.	chr3;chr3P129782852;1
chr3	NimbleScan	NEOC-3_ChIP_cenpC/NEOC-3_INPUT	128581411	128581461	-0.06	.	.	chr3;chr3P129782952;1
chr3	NimbleScan	NEOC-3_ChIP_cenpC/NEOC-3_INPUT	128581936	128581986	0.23	.	.	chr3;chr3P129783477;1
chr3	NimbleScan	NEOC-3_ChIP_cenpC/NEOC-3_INPUT	128582383	128582433	-0.03	.	.	chr3;chr3P129783924;1
chr3	NimbleScan	NEOC-3_ChIP_cenpC/NEOC-3_INPUT	128582483	128582533	0.31	.	.	chr3;chr3P129784024;1
chr3	NimbleScan	NEOC-3_ChIP_cenpC/NEOC-3_INPUT	128582583	128582633	0.17	.	.	chr3;chr3P129784124;1
chr3	NimbleScan	NEOC-3_ChIP_cenpC/NEOC-3_INPUT	128582683	128582733	0.08	.	.	chr3;chr3P129784224;1
chr3	NimbleScan	NEOC-3_ChIP_cenpC/NEOC-3_INPUT	128582783	128582833	0.30	.	.	chr3;chr3P129784324;1
chr3	NimbleScan	NEOC-3_ChIP_cenpC/NEOC-3_INPUT	128582883	128582933	-0.27	.	.	chr3;chr3P129784424;1
chr3	NimbleScan	NEOC-3_ChIP_cenpC/NEOC-3_INPUT	128582983	128583033	0.08	.	.	chr3;chr3P129784524;1
chr3	NimbleScan	NEOC-3_ChIP_cenpC/NEOC-3_INPUT	128583083	128583133	0.20	.	.	chr3;chr3P129784624;1
chr3	NimbleScan	NEOC-3_ChIP_cenpC/NEOC-3_INPUT	128583246	128583296	0.40	.	.	chr3;chr3P129784787;1
chr3	NimbleScan	NEOC-3_ChIP_cenpC/NEOC-3_INPUT	128583346	128583396	0.28	.	.	chr3;chr3P129784887;1
chr3	NimbleScan	NEOC-3_ChIP_cenpC/NEOC-3_INPUT	128583446	128583496	-0.10	.	.	chr3;chr3P129784987;1
chr3	NimbleScan	NEOC-3_ChIP_cenpC/NEOC-3_INPUT	128583546	128583596	-0.50	.	.	chr3;chr3P129785087;1
chr3	NimbleScan	NEOC-3_ChIP_cenpC/NEOC-3_INPUT	128583646	128583696	-0.51	.	.	chr3;chr3P129785187;1
chr3	NimbleScan	NEOC-3_ChIP_cenpC/NEOC-3_INPUT	128583746	128583796	0.15	.	.	chr3;chr3P129785287;1
chr3	NimbleScan	NEOC-3_ChIP_cenpC/NEOC-3_INPUT	128583846	128583896	-0.33	.	.	chr3;chr3P129785387;1
chr3	NimbleScan	NEOC-3_ChIP_cenpC/NEOC-3_INPUT	128583946	128583996	-0.27	.	.	chr3;chr3P129785487;1
chr3	NimbleScan	NEOC-3_ChIP_cenpC/NEOC-3_INPUT	128584046	128584096	0.19	.	.	chr3;chr3P129785587;1
chr3	NimbleScan	NEOC-3_ChIP_cenpC/NEOC-3_INPUT	128584146	128584196	-0.66	.	.	chr3;chr3P129785687;1
chr3	NimbleScan	NEOC-3_ChIP_cenpC/NEOC-3_INPUT	128584246	128584296	0.12	.	.	chr3;chr3P129785787;1
chr3	NimbleScan	NEOC-3_ChIP_cenpC/NEOC-3_INPUT	128584346	128584396	-0.48	.	.	chr3;chr3P129785887;1
chr3	NimbleScan	NEOC-3_ChIP_cenpC/NEOC-3_INPUT	128584446	128584496	-0.57	.	.	chr3;chr3P129785987;1
chr3	NimbleScan	NEOC-3_ChIP_cenpC/NEOC-3_INPUT	128584546	128584596	-0.34	.	.	chr3;chr3P129786087;1
chr3	NimbleScan	NEOC-3_ChIP_cenpC/NEOC-3_INPUT	128584646	128584696	0.44	.	.	chr3;chr3P129786187;1
chr3	NimbleScan	NEOC-3_ChIP_cenpC/NEOC-3_INPUT	128584746	128584796	0.04	.	.	chr3;chr3P129786287;1
chr3	NimbleScan	NEOC-3_ChIP_cenpC/NEOC-3_INPUT	128588116	128588166	0.04	.	.	chr3;chr3P129789657;1
chr3	NimbleScan	NEOC-3_ChIP_cenpC/NEOC-3_INPUT	128588216	128588266	-0.01	.	.	chr3;chr3P129789757;1
chr3	NimbleScan	NEOC-3_ChIP_cenpC/NEOC-3_INPUT	128588316	128588366	0.01	.	.	chr3;chr3P129789857;1
chr3	NimbleScan	NEOC-3_ChIP_cenpC/NEOC-3_INPUT	128588416	128588466	-0.34	.	.	chr3;chr3P129789957;1
chr3	NimbleScan	NEOC-3_ChIP_cenpC/NEOC-3_INPUT	128588516	128588566	0.47	.	.	chr3;chr3P129790057;1
chr3	NimbleScan	NEOC-3_ChIP_cenpC/NEOC-3_INPUT	128588923	128588973	-0.44	.	.	chr3;chr3P129790464;1
chr3	NimbleScan	NEOC-3_ChIP_cenpC/NEOC-3_INPUT	128589023	128589073	0.11	.	.	chr3;chr3P129790564;1
chr3	NimbleScan	NEOC-3_ChIP_cenpC/NEOC-3_INPUT	128589123	128589173	-0.09	.	.	chr3;chr3P129790664;1
chr3	NimbleScan	NEOC-3_ChIP_cenpC/NEOC-3_INPUT	128590661	128590711	0.26	.	.	chr3;chr3P129792202;1
chr3	NimbleScan	NEOC-3_ChIP_cenpC/NEOC-3_INPUT	128590761	128590811	0.02	.	.	chr3;chr3P129792302;1
chr3	NimbleScan	NEOC-3_ChIP_cenpC/NEOC-3_INPUT	128590861	128590911	0.47	.	.	chr3;chr3P129792402;1
chr3	NimbleScan	NEOC-3_ChIP_cenpC/NEOC-3_INPUT	128590961	128591011	-0.31	.	.	chr3;chr3P129792502;1
chr3	NimbleScan	NEOC-3_ChIP_cenpC/NEOC-3_INPUT	128591061	128591111	-0.16	.	.	chr3;chr3P129792602;1
chr3	NimbleScan	NEOC-3_ChIP_cenpC/NEOC-3_INPUT	128591161	128591211	-0.84	.	.	chr3;chr3P129792702;1
chr3	NimbleScan	NEOC-3_ChIP_cenpC/NEOC-3_INPUT	128591261	128591311	-0.25	.	.	chr3;chr3P129792802;1
chr3	NimbleScan	NEOC-3_ChIP_cenpC/NEOC-3_INPUT	128591690	128591740	0.25	.	.	chr3;chr3P129793231;1
chr3	NimbleScan	NEOC-3_ChIP_cenpC/NEOC-3_INPUT	128591790	128591840	-0.13	.	.	chr3;chr3P129793331;1
chr3	NimbleScan	NEOC-3_ChIP_cenpC/NEOC-3_INPUT	128591890	128591940	-0.72	.	.	chr3;chr3P129793431;1
chr3	NimbleScan	NEOC-3_ChIP_cenpC/NEOC-3_INPUT	128591990	128592040	-0.13	.	.	chr3;chr3P129793531;1
chr3	NimbleScan	NEOC-3_ChIP_cenpC/NEOC-3_INPUT	128592090	128592140	0.14	.	.	chr3;chr3P129793631;1
chr3	NimbleScan	NEOC-3_ChIP_cenpC/NEOC-3_INPUT	128592190	128592240	0.66	.	.	chr3;chr3P129793731;1
chr3	NimbleScan	NEOC-3_ChIP_cenpC/NEOC-3_INPUT	128592290	128592340	-0.45	.	.	chr3;chr3P129793831;1
chr3	NimbleScan	NEOC-3_ChIP_cenpC/NEOC-3_INPUT	128592843	128592893	-0.19	.	.	chr3;chr3P129794384;1
chr3	NimbleScan	NEOC-3_ChIP_cenpC/NEOC-3_INPUT	128592943	128592993	0.21	.	.	chr3;chr3P129794484;1
chr3	NimbleScan	NEOC-3_ChIP_cenpC/NEOC-3_INPUT	128593043	128593093	-0.13	.	.	chr3;chr3P129794584;1
chr3	NimbleScan	NEOC-3_ChIP_cenpC/NEOC-3_INPUT	128593334	128593384	-0.15	.	.	chr3;chr3P129794875;1
chr3	NimbleScan	NEOC-3_ChIP_cenpC/NEOC-3_INPUT	128593434	128593484	-0.11	.	.	chr3;chr3P129794975;1
chr3	NimbleScan	NEOC-3_ChIP_cenpC/NEOC-3_INPUT	128593534	128593584	-0.10	.	.	chr3;chr3P129795075;1
chr3	NimbleScan	NEOC-3_ChIP_cenpC/NEOC-3_INPUT	128593634	128593684	0.32	.	.	chr3;chr3P129795175;1
chr3	NimbleScan	NEOC-3_ChIP_cenpC/NEOC-3_INPUT	128594038	128594088	0.29	.	.	chr3;chr3P129795579;1
chr3	NimbleScan	NEOC-3_ChIP_cenpC/NEOC-3_INPUT	128594138	128594188	-0.64	.	.	chr3;chr3P129795679;1
chr3	NimbleScan	NEOC-3_ChIP_cenpC/NEOC-3_INPUT	128594238	128594288	0.04	.	.	chr3;chr3P129795779;1
chr3	NimbleScan	NEOC-3_ChIP_cenpC/NEOC-3_INPUT	128594338	128594388	-0.08	.	.	chr3;chr3P129795879;1
chr3	NimbleScan	NEOC-3_ChIP_cenpC/NEOC-3_INPUT	128594438	128594488	0.31	.	.	chr3;chr3P129795979;1
chr3	NimbleScan	NEOC-3_ChIP_cenpC/NEOC-3_INPUT	128594538	128594588	0.10	.	.	chr3;chr3P129796079;1
chr3	NimbleScan	NEOC-3_ChIP_cenpC/NEOC-3_INPUT	128594638	128594688	-0.50	.	.	chr3;chr3P129796179;1
chr3	NimbleScan	NEOC-3_ChIP_cenpC/NEOC-3_INPUT	128594738	128594788	0.07	.	.	chr3;chr3P129796279;1
chr3	NimbleScan	NEOC-3_ChIP_cenpC/NEOC-3_INPUT	128594978	128595028	-0.39	.	.	chr3;chr3P129796519;1
chr3	NimbleScan	NEOC-3_ChIP_cenpC/NEOC-3_INPUT	128595611	128595661	-0.52	.	.	chr3;chr3P129797152;1
chr3	NimbleScan	NEOC-3_ChIP_cenpC/NEOC-3_INPUT	128595711	128595761	0.15	.	.	chr3;chr3P129797252;1
chr3	NimbleScan	NEOC-3_ChIP_cenpC/NEOC-3_INPUT	128595811	128595861	0.12	.	.	chr3;chr3P129797352;1
chr3	NimbleScan	NEOC-3_ChIP_cenpC/NEOC-3_INPUT	128595911	128595961	0.06	.	.	chr3;chr3P129797452;1
chr3	NimbleScan	NEOC-3_ChIP_cenpC/NEOC-3_INPUT	128596316	128596366	0.08	.	.	chr3;chr3P129797857;1
chr3	NimbleScan	NEOC-3_ChIP_cenpC/NEOC-3_INPUT	128597199	128597249	-0.26	.	.	chr3;chr3P129798740;1
chr3	NimbleScan	NEOC-3_ChIP_cenpC/NEOC-3_INPUT	128597430	128597480	-0.27	.	.	chr3;chr3P129798971;1
chr3	NimbleScan	NEOC-3_ChIP_cenpC/NEOC-3_INPUT	128597695	128597745	-0.70	.	.	chr3;chr3P129799236;1
chr3	NimbleScan	NEOC-3_ChIP_cenpC/NEOC-3_INPUT	128597795	128597845	-0.15	.	.	chr3;chr3P129799336;1
chr3	NimbleScan	NEOC-3_ChIP_cenpC/NEOC-3_INPUT	128597895	128597945	-0.02	.	.	chr3;chr3P129799436;1
chr3	NimbleScan	NEOC-3_ChIP_cenpC/NEOC-3_INPUT	128597995	128598045	0.23	.	.	chr3;chr3P129799536;1
chr3	NimbleScan	NEOC-3_ChIP_cenpC/NEOC-3_INPUT	128598695	128598745	-0.30	.	.	chr3;chr3P129800236;1
chr3	NimbleScan	NEOC-3_ChIP_cenpC/NEOC-3_INPUT	128598795	128598845	-0.07	.	.	chr3;chr3P129800336;1
chr3	NimbleScan	NEOC-3_ChIP_cenpC/NEOC-3_INPUT	128598895	128598945	-0.13	.	.	chr3;chr3P129800436;1
chr3	NimbleScan	NEOC-3_ChIP_cenpC/NEOC-3_INPUT	128598995	128599045	0.03	.	.	chr3;chr3P129800536;1
chr3	NimbleScan	NEOC-3_ChIP_cenpC/NEOC-3_INPUT	128599095	128599145	-0.25	.	.	chr3;chr3P129800636;1
chr3	NimbleScan	NEOC-3_ChIP_cenpC/NEOC-3_INPUT	128599195	128599245	-0.33	.	.	chr3;chr3P129800736;1
chr3	NimbleScan	NEOC-3_ChIP_cenpC/NEOC-3_INPUT	128599295	128599345	-0.74	.	.	chr3;chr3P129800836;1
chr3	NimbleScan	NEOC-3_ChIP_cenpC/NEOC-3_INPUT	128599395	128599445	-0.45	.	.	chr3;chr3P129800936;1
chr3	NimbleScan	NEOC-3_ChIP_cenpC/NEOC-3_INPUT	128600723	128600773	-0.20	.	.	chr3;chr3P129802264;1
chr3	NimbleScan	NEOC-3_ChIP_cenpC/NEOC-3_INPUT	128600823	128600873	-1.18	.	.	chr3;chr3P129802364;1
chr3	NimbleScan	NEOC-3_ChIP_cenpC/NEOC-3_INPUT	128600923	128600973	0.41	.	.	chr3;chr3P129802464;1
chr3	NimbleScan	NEOC-3_ChIP_cenpC/NEOC-3_INPUT	128601023	128601073	0.02	.	.	chr3;chr3P129802564;1
chr3	NimbleScan	NEOC-3_ChIP_cenpC/NEOC-3_INPUT	128602206	128602256	0.07	.	.	chr3;chr3P129803747;1
chr3	NimbleScan	NEOC-3_ChIP_cenpC/NEOC-3_INPUT	128602306	128602356	-0.58	.	.	chr3;chr3P129803847;1
chr3	NimbleScan	NEOC-3_ChIP_cenpC/NEOC-3_INPUT	128602406	128602456	0.02	.	.	chr3;chr3P129803947;1
chr3	NimbleScan	NEOC-3_ChIP_cenpC/NEOC-3_INPUT	128602506	128602556	0.04	.	.	chr3;chr3P129804047;1
chr3	NimbleScan	NEOC-3_ChIP_cenpC/NEOC-3_INPUT	128602606	128602656	0.44	.	.	chr3;chr3P129804147;1
chr3	NimbleScan	NEOC-3_ChIP_cenpC/NEOC-3_INPUT	128602706	128602756	-0.38	.	.	chr3;chr3P129804247;1
chr3	NimbleScan	NEOC-3_ChIP_cenpC/NEOC-3_INPUT	128602806	128602856	-0.51	.	.	chr3;chr3P129804347;1
chr3	NimbleScan	NEOC-3_ChIP_cenpC/NEOC-3_INPUT	128602906	128602956	-0.01	.	.	chr3;chr3P129804447;1
chr3	NimbleScan	NEOC-3_ChIP_cenpC/NEOC-3_INPUT	128603006	128603056	0.34	.	.	chr3;chr3P129804547;1
chr3	NimbleScan	NEOC-3_ChIP_cenpC/NEOC-3_INPUT	128603106	128603156	0.03	.	.	chr3;chr3P129804647;1
chr3	NimbleScan	NEOC-3_ChIP_cenpC/NEOC-3_INPUT	128603206	128603256	-0.07	.	.	chr3;chr3P129804747;1
chr3	NimbleScan	NEOC-3_ChIP_cenpC/NEOC-3_INPUT	128603306	128603356	0.22	.	.	chr3;chr3P129804847;1
chr3	NimbleScan	NEOC-3_ChIP_cenpC/NEOC-3_INPUT	128603406	128603456	-0.64	.	.	chr3;chr3P129804947;1
chr3	NimbleScan	NEOC-3_ChIP_cenpC/NEOC-3_INPUT	128603574	128603624	-0.60	.	.	chr3;chr3P129805115;1
chr3	NimbleScan	NEOC-3_ChIP_cenpC/NEOC-3_INPUT	128603674	128603724	0.26	.	.	chr3;chr3P129805215;1
chr3	NimbleScan	NEOC-3_ChIP_cenpC/NEOC-3_INPUT	128603774	128603824	-0.24	.	.	chr3;chr3P129805315;1
chr3	NimbleScan	NEOC-3_ChIP_cenpC/NEOC-3_INPUT	128603874	128603924	-0.44	.	.	chr3;chr3P129805415;1
chr3	NimbleScan	NEOC-3_ChIP_cenpC/NEOC-3_INPUT	128603974	128604024	0.14	.	.	chr3;chr3P129805515;1
chr3	NimbleScan	NEOC-3_ChIP_cenpC/NEOC-3_INPUT	128604074	128604124	-0.16	.	.	chr3;chr3P129805615;1
chr3	NimbleScan	NEOC-3_ChIP_cenpC/NEOC-3_INPUT	128604174	128604224	-0.60	.	.	chr3;chr3P129805715;1
chr3	NimbleScan	NEOC-3_ChIP_cenpC/NEOC-3_INPUT	128604274	128604324	-0.04	.	.	chr3;chr3P129805815;1
chr3	NimbleScan	NEOC-3_ChIP_cenpC/NEOC-3_INPUT	128604374	128604424	0.03	.	.	chr3;chr3P129805915;1
chr3	NimbleScan	NEOC-3_ChIP_cenpC/NEOC-3_INPUT	128604474	128604524	-0.25	.	.	chr3;chr3P129806015;1
chr3	NimbleScan	NEOC-3_ChIP_cenpC/NEOC-3_INPUT	128604574	128604624	-0.29	.	.	chr3;chr3P129806115;1
chr3	NimbleScan	NEOC-3_ChIP_cenpC/NEOC-3_INPUT	128604674	128604724	0.07	.	.	chr3;chr3P129806215;1
chr3	NimbleScan	NEOC-3_ChIP_cenpC/NEOC-3_INPUT	128604774	128604824	0.32	.	.	chr3;chr3P129806315;1
chr3	NimbleScan	NEOC-3_ChIP_cenpC/NEOC-3_INPUT	128604874	128604924	-0.11	.	.	chr3;chr3P129806415;1
chr3	NimbleScan	NEOC-3_ChIP_cenpC/NEOC-3_INPUT	128605038	128605088	-0.12	.	.	chr3;chr3P129806579;1
chr3	NimbleScan	NEOC-3_ChIP_cenpC/NEOC-3_INPUT	128605138	128605188	-0.15	.	.	chr3;chr3P129806679;1
chr3	NimbleScan	NEOC-3_ChIP_cenpC/NEOC-3_INPUT	128605238	128605288	-0.60	.	.	chr3;chr3P129806779;1
chr3	NimbleScan	NEOC-3_ChIP_cenpC/NEOC-3_INPUT	128605338	128605388	0.07	.	.	chr3;chr3P129806879;1
chr3	NimbleScan	NEOC-3_ChIP_cenpC/NEOC-3_INPUT	128605691	128605741	-0.53	.	.	chr3;chr3P129807232;1
chr3	NimbleScan	NEOC-3_ChIP_cenpC/NEOC-3_INPUT	128605791	128605841	0.00	.	.	chr3;chr3P129807332;1
chr3	NimbleScan	NEOC-3_ChIP_cenpC/NEOC-3_INPUT	128605891	128605941	0.25	.	.	chr3;chr3P129807432;1
chr3	NimbleScan	NEOC-3_ChIP_cenpC/NEOC-3_INPUT	128605991	128606041	-0.29	.	.	chr3;chr3P129807532;1
chr3	NimbleScan	NEOC-3_ChIP_cenpC/NEOC-3_INPUT	128606091	128606141	-0.12	.	.	chr3;chr3P129807632;1
chr3	NimbleScan	NEOC-3_ChIP_cenpC/NEOC-3_INPUT	128606649	128606699	-0.22	.	.	chr3;chr3P129808190;1
chr3	NimbleScan	NEOC-3_ChIP_cenpC/NEOC-3_INPUT	128606749	128606799	0.22	.	.	chr3;chr3P129808290;1
chr3	NimbleScan	NEOC-3_ChIP_cenpC/NEOC-3_INPUT	128607151	128607201	0.06	.	.	chr3;chr3P129808692;1
chr3	NimbleScan	NEOC-3_ChIP_cenpC/NEOC-3_INPUT	128607251	128607301	-0.49	.	.	chr3;chr3P129808792;1
chr3	NimbleScan	NEOC-3_ChIP_cenpC/NEOC-3_INPUT	128607351	128607401	-0.47	.	.	chr3;chr3P129808892;1
chr3	NimbleScan	NEOC-3_ChIP_cenpC/NEOC-3_INPUT	128607632	128607682	-0.85	.	.	chr3;chr3P129809173;1
chr3	NimbleScan	NEOC-3_ChIP_cenpC/NEOC-3_INPUT	128607732	128607782	-0.26	.	.	chr3;chr3P129809273;1
chr3	NimbleScan	NEOC-3_ChIP_cenpC/NEOC-3_INPUT	128607832	128607882	-0.22	.	.	chr3;chr3P129809373;1
chr3	NimbleScan	NEOC-3_ChIP_cenpC/NEOC-3_INPUT	128607932	128607982	-0.09	.	.	chr3;chr3P129809473;1
chr3	NimbleScan	NEOC-3_ChIP_cenpC/NEOC-3_INPUT	128608032	128608082	0.31	.	.	chr3;chr3P129809573;1
chr3	NimbleScan	NEOC-3_ChIP_cenpC/NEOC-3_INPUT	128608132	128608182	0.40	.	.	chr3;chr3P129809673;1
chr3	NimbleScan	NEOC-3_ChIP_cenpC/NEOC-3_INPUT	128608232	128608282	0.09	.	.	chr3;chr3P129809773;1
chr3	NimbleScan	NEOC-3_ChIP_cenpC/NEOC-3_INPUT	128608332	128608382	-0.10	.	.	chr3;chr3P129809873;1
chr3	NimbleScan	NEOC-3_ChIP_cenpC/NEOC-3_INPUT	128608432	128608482	-0.30	.	.	chr3;chr3P129809973;1
chr3	NimbleScan	NEOC-3_ChIP_cenpC/NEOC-3_INPUT	128608532	128608582	0.57	.	.	chr3;chr3P129810073;1
chr3	NimbleScan	NEOC-3_ChIP_cenpC/NEOC-3_INPUT	128608632	128608682	-0.74	.	.	chr3;chr3P129810173;1
chr3	NimbleScan	NEOC-3_ChIP_cenpC/NEOC-3_INPUT	128608732	128608782	-0.44	.	.	chr3;chr3P129810273;1
chr3	NimbleScan	NEOC-3_ChIP_cenpC/NEOC-3_INPUT	128609057	128609107	-0.17	.	.	chr3;chr3P129810598;1
chr3	NimbleScan	NEOC-3_ChIP_cenpC/NEOC-3_INPUT	128609157	128609207	-0.24	.	.	chr3;chr3P129810698;1
chr3	NimbleScan	NEOC-3_ChIP_cenpC/NEOC-3_INPUT	128609257	128609307	-0.21	.	.	chr3;chr3P129810798;1
chr3	NimbleScan	NEOC-3_ChIP_cenpC/NEOC-3_INPUT	128609534	128609584	-0.28	.	.	chr3;chr3P129811075;1
chr3	NimbleScan	NEOC-3_ChIP_cenpC/NEOC-3_INPUT	128609940	128609990	-0.28	.	.	chr3;chr3P129811481;1
chr3	NimbleScan	NEOC-3_ChIP_cenpC/NEOC-3_INPUT	128610040	128610090	0.28	.	.	chr3;chr3P129811581;1
chr3	NimbleScan	NEOC-3_ChIP_cenpC/NEOC-3_INPUT	128610140	128610190	-0.16	.	.	chr3;chr3P129811681;1
chr3	NimbleScan	NEOC-3_ChIP_cenpC/NEOC-3_INPUT	128610240	128610290	-0.41	.	.	chr3;chr3P129811781;1
chr3	NimbleScan	NEOC-3_ChIP_cenpC/NEOC-3_INPUT	128610340	128610390	-0.46	.	.	chr3;chr3P129811881;1
chr3	NimbleScan	NEOC-3_ChIP_cenpC/NEOC-3_INPUT	128610772	128610822	-0.50	.	.	chr3;chr3P129812313;1
chr3	NimbleScan	NEOC-3_ChIP_cenpC/NEOC-3_INPUT	128610872	128610922	-0.10	.	.	chr3;chr3P129812413;1
chr3	NimbleScan	NEOC-3_ChIP_cenpC/NEOC-3_INPUT	128610972	128611022	-0.02	.	.	chr3;chr3P129812513;1
chr3	NimbleScan	NEOC-3_ChIP_cenpC/NEOC-3_INPUT	128611072	128611122	0.46	.	.	chr3;chr3P129812613;1
chr3	NimbleScan	NEOC-3_ChIP_cenpC/NEOC-3_INPUT	128611172	128611222	-0.25	.	.	chr3;chr3P129812713;1
chr3	NimbleScan	NEOC-3_ChIP_cenpC/NEOC-3_INPUT	128611272	128611322	-1.14	.	.	chr3;chr3P129812813;1
chr3	NimbleScan	NEOC-3_ChIP_cenpC/NEOC-3_INPUT	128611683	128611733	-0.03	.	.	chr3;chr3P129813224;1
chr3	NimbleScan	NEOC-3_ChIP_cenpC/NEOC-3_INPUT	128611783	128611833	-0.30	.	.	chr3;chr3P129813324;1
chr3	NimbleScan	NEOC-3_ChIP_cenpC/NEOC-3_INPUT	128611883	128611933	-0.34	.	.	chr3;chr3P129813424;1
chr3	NimbleScan	NEOC-3_ChIP_cenpC/NEOC-3_INPUT	128611983	128612033	-0.10	.	.	chr3;chr3P129813524;1
chr3	NimbleScan	NEOC-3_ChIP_cenpC/NEOC-3_INPUT	128612083	128612133	-0.05	.	.	chr3;chr3P129813624;1
chr3	NimbleScan	NEOC-3_ChIP_cenpC/NEOC-3_INPUT	128612655	128612705	-0.83	.	.	chr3;chr3P129814196;1
chr3	NimbleScan	NEOC-3_ChIP_cenpC/NEOC-3_INPUT	128612755	128612805	-0.21	.	.	chr3;chr3P129814296;1
chr3	NimbleScan	NEOC-3_ChIP_cenpC/NEOC-3_INPUT	128612855	128612905	-0.44	.	.	chr3;chr3P129814396;1
chr3	NimbleScan	NEOC-3_ChIP_cenpC/NEOC-3_INPUT	128612955	128613005	-0.89	.	.	chr3;chr3P129814496;1
chr3	NimbleScan	NEOC-3_ChIP_cenpC/NEOC-3_INPUT	128613055	128613105	-0.18	.	.	chr3;chr3P129814596;1
chr3	NimbleScan	NEOC-3_ChIP_cenpC/NEOC-3_INPUT	128613155	128613205	0.15	.	.	chr3;chr3P129814696;1
chr3	NimbleScan	NEOC-3_ChIP_cenpC/NEOC-3_INPUT	128613255	128613305	0.06	.	.	chr3;chr3P129814796;1
chr3	NimbleScan	NEOC-3_ChIP_cenpC/NEOC-3_INPUT	128613355	128613405	0.10	.	.	chr3;chr3P129814896;1
chr3	NimbleScan	NEOC-3_ChIP_cenpC/NEOC-3_INPUT	128613455	128613505	-0.14	.	.	chr3;chr3P129814996;1
chr3	NimbleScan	NEOC-3_ChIP_cenpC/NEOC-3_INPUT	128613711	128613761	-0.33	.	.	chr3;chr3P129815252;1
chr3	NimbleScan	NEOC-3_ChIP_cenpC/NEOC-3_INPUT	128613811	128613861	-0.52	.	.	chr3;chr3P129815352;1
chr3	NimbleScan	NEOC-3_ChIP_cenpC/NEOC-3_INPUT	128613998	128614048	-0.45	.	.	chr3;chr3P129815539;1
chr3	NimbleScan	NEOC-3_ChIP_cenpC/NEOC-3_INPUT	128614098	128614148	-0.29	.	.	chr3;chr3P129815639;1
chr3	NimbleScan	NEOC-3_ChIP_cenpC/NEOC-3_INPUT	128614198	128614248	-0.06	.	.	chr3;chr3P129815739;1
chr3	NimbleScan	NEOC-3_ChIP_cenpC/NEOC-3_INPUT	128614439	128614489	0.40	.	.	chr3;chr3P129815980;1
chr3	NimbleScan	NEOC-3_ChIP_cenpC/NEOC-3_INPUT	128614539	128614589	-0.07	.	.	chr3;chr3P129816080;1
chr3	NimbleScan	NEOC-3_ChIP_cenpC/NEOC-3_INPUT	128614986	128615036	0.01	.	.	chr3;chr3P129816527;1
chr3	NimbleScan	NEOC-3_ChIP_cenpC/NEOC-3_INPUT	128615401	128615451	-0.18	.	.	chr3;chr3P129816942;1
chr3	NimbleScan	NEOC-3_ChIP_cenpC/NEOC-3_INPUT	128615501	128615551	-0.05	.	.	chr3;chr3P129817042;1
chr3	NimbleScan	NEOC-3_ChIP_cenpC/NEOC-3_INPUT	128615601	128615651	-0.17	.	.	chr3;chr3P129817142;1
chr3	NimbleScan	NEOC-3_ChIP_cenpC/NEOC-3_INPUT	128615701	128615751	-0.26	.	.	chr3;chr3P129817242;1
chr3	NimbleScan	NEOC-3_ChIP_cenpC/NEOC-3_INPUT	128616174	128616224	-0.23	.	.	chr3;chr3P129817715;1
chr3	NimbleScan	NEOC-3_ChIP_cenpC/NEOC-3_INPUT	128616274	128616324	0.24	.	.	chr3;chr3P129817815;1
chr3	NimbleScan	NEOC-3_ChIP_cenpC/NEOC-3_INPUT	128616374	128616424	-0.03	.	.	chr3;chr3P129817915;1
chr3	NimbleScan	NEOC-3_ChIP_cenpC/NEOC-3_INPUT	128616474	128616524	-0.02	.	.	chr3;chr3P129818015;1
chr3	NimbleScan	NEOC-3_ChIP_cenpC/NEOC-3_INPUT	128616574	128616624	-0.42	.	.	chr3;chr3P129818115;1
chr3	NimbleScan	NEOC-3_ChIP_cenpC/NEOC-3_INPUT	128616674	128616724	-0.44	.	.	chr3;chr3P129818215;1
chr3	NimbleScan	NEOC-3_ChIP_cenpC/NEOC-3_INPUT	128616774	128616824	0.00	.	.	chr3;chr3P129818315;1
chr3	NimbleScan	NEOC-3_ChIP_cenpC/NEOC-3_INPUT	128616874	128616924	-0.17	.	.	chr3;chr3P129818415;1
chr3	NimbleScan	NEOC-3_ChIP_cenpC/NEOC-3_INPUT	128616974	128617024	0.05	.	.	chr3;chr3P129818515;1
chr3	NimbleScan	NEOC-3_ChIP_cenpC/NEOC-3_INPUT	128617074	128617124	0.10	.	.	chr3;chr3P129818615;1
chr3	NimbleScan	NEOC-3_ChIP_cenpC/NEOC-3_INPUT	128617174	128617224	0.01	.	.	chr3;chr3P129818715;1
chr3	NimbleScan	NEOC-3_ChIP_cenpC/NEOC-3_INPUT	128617274	128617324	0.06	.	.	chr3;chr3P129818815;1
chr3	NimbleScan	NEOC-3_ChIP_cenpC/NEOC-3_INPUT	128617374	128617424	-0.04	.	.	chr3;chr3P129818915;1
chr3	NimbleScan	NEOC-3_ChIP_cenpC/NEOC-3_INPUT	128617474	128617524	-0.49	.	.	chr3;chr3P129819015;1
chr3	NimbleScan	NEOC-3_ChIP_cenpC/NEOC-3_INPUT	128617574	128617624	0.13	.	.	chr3;chr3P129819115;1
chr3	NimbleScan	NEOC-3_ChIP_cenpC/NEOC-3_INPUT	128617674	128617724	-0.53	.	.	chr3;chr3P129819215;1
chr3	NimbleScan	NEOC-3_ChIP_cenpC/NEOC-3_INPUT	128617774	128617824	-0.87	.	.	chr3;chr3P129819315;1
chr3	NimbleScan	NEOC-3_ChIP_cenpC/NEOC-3_INPUT	128617874	128617924	-0.09	.	.	chr3;chr3P129819415;1
chr3	NimbleScan	NEOC-3_ChIP_cenpC/NEOC-3_INPUT	128617974	128618024	-0.36	.	.	chr3;chr3P129819515;1
chr3	NimbleScan	NEOC-3_ChIP_cenpC/NEOC-3_INPUT	128618074	128618124	-0.19	.	.	chr3;chr3P129819615;1
chr3	NimbleScan	NEOC-3_ChIP_cenpC/NEOC-3_INPUT	128618174	128618224	-0.84	.	.	chr3;chr3P129819715;1
chr3	NimbleScan	NEOC-3_ChIP_cenpC/NEOC-3_INPUT	128618450	128618500	-0.21	.	.	chr3;chr3P129819991;1
chr3	NimbleScan	NEOC-3_ChIP_cenpC/NEOC-3_INPUT	128618550	128618600	-0.87	.	.	chr3;chr3P129820091;1
chr3	NimbleScan	NEOC-3_ChIP_cenpC/NEOC-3_INPUT	128618650	128618700	0.32	.	.	chr3;chr3P129820191;1
chr3	NimbleScan	NEOC-3_ChIP_cenpC/NEOC-3_INPUT	128618750	128618800	0.03	.	.	chr3;chr3P129820291;1
chr3	NimbleScan	NEOC-3_ChIP_cenpC/NEOC-3_INPUT	128619584	128619634	-0.42	.	.	chr3;chr3P129821125;1
chr3	NimbleScan	NEOC-3_ChIP_cenpC/NEOC-3_INPUT	128619684	128619734	-0.47	.	.	chr3;chr3P129821225;1
chr3	NimbleScan	NEOC-3_ChIP_cenpC/NEOC-3_INPUT	128619784	128619834	-0.37	.	.	chr3;chr3P129821325;1
chr3	NimbleScan	NEOC-3_ChIP_cenpC/NEOC-3_INPUT	128619884	128619934	-0.58	.	.	chr3;chr3P129821425;1
chr3	NimbleScan	NEOC-3_ChIP_cenpC/NEOC-3_INPUT	128619985	128620035	-0.05	.	.	chr3;chr3P129821526;1
chr3	NimbleScan	NEOC-3_ChIP_cenpC/NEOC-3_INPUT	128620085	128620135	0.01	.	.	chr3;chr3P129821626;1
chr3	NimbleScan	NEOC-3_ChIP_cenpC/NEOC-3_INPUT	128620229	128620279	0.05	.	.	chr3;chr3P129821770;1
chr3	NimbleScan	NEOC-3_ChIP_cenpC/NEOC-3_INPUT	128620329	128620379	-0.11	.	.	chr3;chr3P129821870;1
chr3	NimbleScan	NEOC-3_ChIP_cenpC/NEOC-3_INPUT	128620429	128620479	-0.18	.	.	chr3;chr3P129821970;1
chr3	NimbleScan	NEOC-3_ChIP_cenpC/NEOC-3_INPUT	128620529	128620579	-0.51	.	.	chr3;chr3P129822070;1
chr3	NimbleScan	NEOC-3_ChIP_cenpC/NEOC-3_INPUT	128620629	128620679	-0.28	.	.	chr3;chr3P129822170;1
chr3	NimbleScan	NEOC-3_ChIP_cenpC/NEOC-3_INPUT	128620729	128620779	-0.15	.	.	chr3;chr3P129822270;1
chr3	NimbleScan	NEOC-3_ChIP_cenpC/NEOC-3_INPUT	128620829	128620879	0.20	.	.	chr3;chr3P129822370;1
chr3	NimbleScan	NEOC-3_ChIP_cenpC/NEOC-3_INPUT	128620929	128620979	-0.58	.	.	chr3;chr3P129822470;1
chr3	NimbleScan	NEOC-3_ChIP_cenpC/NEOC-3_INPUT	128621598	128621648	-0.35	.	.	chr3;chr3P129823139;1
chr3	NimbleScan	NEOC-3_ChIP_cenpC/NEOC-3_INPUT	128621854	128621904	-0.44	.	.	chr3;chr3P129823395;1
chr3	NimbleScan	NEOC-3_ChIP_cenpC/NEOC-3_INPUT	128621954	128622004	0.36	.	.	chr3;chr3P129823495;1
chr3	NimbleScan	NEOC-3_ChIP_cenpC/NEOC-3_INPUT	128622054	128622104	0.02	.	.	chr3;chr3P129823595;1
chr3	NimbleScan	NEOC-3_ChIP_cenpC/NEOC-3_INPUT	128622154	128622204	-0.38	.	.	chr3;chr3P129823695;1
chr3	NimbleScan	NEOC-3_ChIP_cenpC/NEOC-3_INPUT	128622254	128622304	-0.24	.	.	chr3;chr3P129823795;1
chr3	NimbleScan	NEOC-3_ChIP_cenpC/NEOC-3_INPUT	128622354	128622404	-0.45	.	.	chr3;chr3P129823895;1
chr3	NimbleScan	NEOC-3_ChIP_cenpC/NEOC-3_INPUT	128622454	128622504	-0.21	.	.	chr3;chr3P129823995;1
chr3	NimbleScan	NEOC-3_ChIP_cenpC/NEOC-3_INPUT	128622554	128622604	0.33	.	.	chr3;chr3P129824095;1
chr3	NimbleScan	NEOC-3_ChIP_cenpC/NEOC-3_INPUT	128622914	128622964	0.55	.	.	chr3;chr3P129824455;1
chr3	NimbleScan	NEOC-3_ChIP_cenpC/NEOC-3_INPUT	128623666	128623716	0.18	.	.	chr3;chr3P129825207;1
chr3	NimbleScan	NEOC-3_ChIP_cenpC/NEOC-3_INPUT	128623766	128623816	-0.37	.	.	chr3;chr3P129825307;1
chr3	NimbleScan	NEOC-3_ChIP_cenpC/NEOC-3_INPUT	128624542	128624592	-0.48	.	.	chr3;chr3P129826083;1
chr3	NimbleScan	NEOC-3_ChIP_cenpC/NEOC-3_INPUT	128624642	128624692	-0.37	.	.	chr3;chr3P129826183;1
chr3	NimbleScan	NEOC-3_ChIP_cenpC/NEOC-3_INPUT	128624846	128624896	-0.43	.	.	chr3;chr3P129826387;1
chr3	NimbleScan	NEOC-3_ChIP_cenpC/NEOC-3_INPUT	128624946	128624996	-0.09	.	.	chr3;chr3P129826487;1
chr3	NimbleScan	NEOC-3_ChIP_cenpC/NEOC-3_INPUT	128625046	128625096	-0.02	.	.	chr3;chr3P129826587;1
chr3	NimbleScan	NEOC-3_ChIP_cenpC/NEOC-3_INPUT	128625146	128625196	0.38	.	.	chr3;chr3P129826687;1
chr3	NimbleScan	NEOC-3_ChIP_cenpC/NEOC-3_INPUT	128625246	128625296	-0.34	.	.	chr3;chr3P129826787;1
chr3	NimbleScan	NEOC-3_ChIP_cenpC/NEOC-3_INPUT	128625346	128625396	-0.10	.	.	chr3;chr3P129826887;1
chr3	NimbleScan	NEOC-3_ChIP_cenpC/NEOC-3_INPUT	128625446	128625496	-0.27	.	.	chr3;chr3P129826987;1
chr3	NimbleScan	NEOC-3_ChIP_cenpC/NEOC-3_INPUT	128625546	128625596	-0.25	.	.	chr3;chr3P129827087;1
chr3	NimbleScan	NEOC-3_ChIP_cenpC/NEOC-3_INPUT	128625646	128625696	-0.17	.	.	chr3;chr3P129827187;1
chr3	NimbleScan	NEOC-3_ChIP_cenpC/NEOC-3_INPUT	128625746	128625796	-0.34	.	.	chr3;chr3P129827287;1
chr3	NimbleScan	NEOC-3_ChIP_cenpC/NEOC-3_INPUT	128625846	128625896	-0.27	.	.	chr3;chr3P129827387;1
chr3	NimbleScan	NEOC-3_ChIP_cenpC/NEOC-3_INPUT	128625946	128625996	-0.33	.	.	chr3;chr3P129827487;1
chr3	NimbleScan	NEOC-3_ChIP_cenpC/NEOC-3_INPUT	128626046	128626096	-0.71	.	.	chr3;chr3P129827587;1
chr3	NimbleScan	NEOC-3_ChIP_cenpC/NEOC-3_INPUT	128626146	128626196	-0.29	.	.	chr3;chr3P129827687;1
chr3	NimbleScan	NEOC-3_ChIP_cenpC/NEOC-3_INPUT	128626246	128626296	-0.49	.	.	chr3;chr3P129827787;1
chr3	NimbleScan	NEOC-3_ChIP_cenpC/NEOC-3_INPUT	128626346	128626396	-0.41	.	.	chr3;chr3P129827887;1
chr3	NimbleScan	NEOC-3_ChIP_cenpC/NEOC-3_INPUT	128626515	128626565	0.09	.	.	chr3;chr3P129828056;1
chr3	NimbleScan	NEOC-3_ChIP_cenpC/NEOC-3_INPUT	128626615	128626665	-0.27	.	.	chr3;chr3P129828156;1
chr3	NimbleScan	NEOC-3_ChIP_cenpC/NEOC-3_INPUT	128626715	128626765	-0.40	.	.	chr3;chr3P129828256;1
chr3	NimbleScan	NEOC-3_ChIP_cenpC/NEOC-3_INPUT	128626815	128626865	-0.42	.	.	chr3;chr3P129828356;1
chr3	NimbleScan	NEOC-3_ChIP_cenpC/NEOC-3_INPUT	128626915	128626965	-0.50	.	.	chr3;chr3P129828456;1
chr3	NimbleScan	NEOC-3_ChIP_cenpC/NEOC-3_INPUT	128627015	128627065	0.28	.	.	chr3;chr3P129828556;1
chr3	NimbleScan	NEOC-3_ChIP_cenpC/NEOC-3_INPUT	128627115	128627165	0.05	.	.	chr3;chr3P129828656;1
chr3	NimbleScan	NEOC-3_ChIP_cenpC/NEOC-3_INPUT	128627215	128627265	0.05	.	.	chr3;chr3P129828756;1
chr3	NimbleScan	NEOC-3_ChIP_cenpC/NEOC-3_INPUT	128627315	128627365	0.20	.	.	chr3;chr3P129828856;1
chr3	NimbleScan	NEOC-3_ChIP_cenpC/NEOC-3_INPUT	128627415	128627465	0.18	.	.	chr3;chr3P129828956;1
chr3	NimbleScan	NEOC-3_ChIP_cenpC/NEOC-3_INPUT	128627789	128627839	0.23	.	.	chr3;chr3P129829330;1
chr3	NimbleScan	NEOC-3_ChIP_cenpC/NEOC-3_INPUT	128627889	128627939	-0.11	.	.	chr3;chr3P129829430;1
chr3	NimbleScan	NEOC-3_ChIP_cenpC/NEOC-3_INPUT	128628323	128628373	0.03	.	.	chr3;chr3P129829864;1
chr3	NimbleScan	NEOC-3_ChIP_cenpC/NEOC-3_INPUT	128628943	128628993	0.03	.	.	chr3;chr3P129830484;1
chr3	NimbleScan	NEOC-3_ChIP_cenpC/NEOC-3_INPUT	128629588	128629638	-0.07	.	.	chr3;chr3P129831129;1
chr3	NimbleScan	NEOC-3_ChIP_cenpC/NEOC-3_INPUT	128629688	128629738	-0.03	.	.	chr3;chr3P129831229;1
chr3	NimbleScan	NEOC-3_ChIP_cenpC/NEOC-3_INPUT	128629788	128629838	0.14	.	.	chr3;chr3P129831329;1
chr3	NimbleScan	NEOC-3_ChIP_cenpC/NEOC-3_INPUT	128629896	128629946	-0.16	.	.	chr3;chr3P129831437;1
chr3	NimbleScan	NEOC-3_ChIP_cenpC/NEOC-3_INPUT	128629996	128630046	0.03	.	.	chr3;chr3P129831537;1
chr3	NimbleScan	NEOC-3_ChIP_cenpC/NEOC-3_INPUT	128630096	128630146	0.27	.	.	chr3;chr3P129831637;1
chr3	NimbleScan	NEOC-3_ChIP_cenpC/NEOC-3_INPUT	128630196	128630246	0.28	.	.	chr3;chr3P129831737;1
chr3	NimbleScan	NEOC-3_ChIP_cenpC/NEOC-3_INPUT	128630296	128630346	-0.06	.	.	chr3;chr3P129831837;1
chr3	NimbleScan	NEOC-3_ChIP_cenpC/NEOC-3_INPUT	128630396	128630446	0.03	.	.	chr3;chr3P129831937;1
chr3	NimbleScan	NEOC-3_ChIP_cenpC/NEOC-3_INPUT	128630496	128630546	0.02	.	.	chr3;chr3P129832037;1
chr3	NimbleScan	NEOC-3_ChIP_cenpC/NEOC-3_INPUT	128630596	128630646	0.18	.	.	chr3;chr3P129832137;1
chr3	NimbleScan	NEOC-3_ChIP_cenpC/NEOC-3_INPUT	128630696	128630746	-0.31	.	.	chr3;chr3P129832237;1
chr3	NimbleScan	NEOC-3_ChIP_cenpC/NEOC-3_INPUT	128631759	128631809	-0.11	.	.	chr3;chr3P129833300;1
chr3	NimbleScan	NEOC-3_ChIP_cenpC/NEOC-3_INPUT	128631859	128631909	-0.01	.	.	chr3;chr3P129833400;1
chr3	NimbleScan	NEOC-3_ChIP_cenpC/NEOC-3_INPUT	128631959	128632009	-0.11	.	.	chr3;chr3P129833500;1
chr3	NimbleScan	NEOC-3_ChIP_cenpC/NEOC-3_INPUT	128632059	128632109	-0.01	.	.	chr3;chr3P129833600;1
chr3	NimbleScan	NEOC-3_ChIP_cenpC/NEOC-3_INPUT	128632159	128632209	-0.00	.	.	chr3;chr3P129833700;1
chr3	NimbleScan	NEOC-3_ChIP_cenpC/NEOC-3_INPUT	128632908	128632958	0.07	.	.	chr3;chr3P129834449;1
chr3	NimbleScan	NEOC-3_ChIP_cenpC/NEOC-3_INPUT	128633008	128633058	-0.52	.	.	chr3;chr3P129834549;1
chr3	NimbleScan	NEOC-3_ChIP_cenpC/NEOC-3_INPUT	128634343	128634393	0.06	.	.	chr3;chr3P129835884;1
chr3	NimbleScan	NEOC-3_ChIP_cenpC/NEOC-3_INPUT	128634443	128634493	-0.54	.	.	chr3;chr3P129835984;1
chr3	NimbleScan	NEOC-3_ChIP_cenpC/NEOC-3_INPUT	128634861	128634911	-0.17	.	.	chr3;chr3P129836402;1
chr3	NimbleScan	NEOC-3_ChIP_cenpC/NEOC-3_INPUT	128634961	128635011	-0.14	.	.	chr3;chr3P129836502;1
chr3	NimbleScan	NEOC-3_ChIP_cenpC/NEOC-3_INPUT	128635061	128635111	0.52	.	.	chr3;chr3P129836602;1
chr3	NimbleScan	NEOC-3_ChIP_cenpC/NEOC-3_INPUT	128635832	128635882	0.20	.	.	chr3;chr3P129837373;1
chr3	NimbleScan	NEOC-3_ChIP_cenpC/NEOC-3_INPUT	128635932	128635982	-0.68	.	.	chr3;chr3P129837473;1
chr3	NimbleScan	NEOC-3_ChIP_cenpC/NEOC-3_INPUT	128636032	128636082	-0.69	.	.	chr3;chr3P129837573;1
chr3	NimbleScan	NEOC-3_ChIP_cenpC/NEOC-3_INPUT	128636491	128636541	0.29	.	.	chr3;chr3P129838032;1
chr3	NimbleScan	NEOC-3_ChIP_cenpC/NEOC-3_INPUT	128637377	128637427	0.41	.	.	chr3;chr3P129838918;1
chr3	NimbleScan	NEOC-3_ChIP_cenpC/NEOC-3_INPUT	128637477	128637527	0.06	.	.	chr3;chr3P129839018;1
chr3	NimbleScan	NEOC-3_ChIP_cenpC/NEOC-3_INPUT	128637577	128637627	-0.17	.	.	chr3;chr3P129839118;1
chr3	NimbleScan	NEOC-3_ChIP_cenpC/NEOC-3_INPUT	128637677	128637727	0.08	.	.	chr3;chr3P129839218;1
chr3	NimbleScan	NEOC-3_ChIP_cenpC/NEOC-3_INPUT	128637777	128637827	0.07	.	.	chr3;chr3P129839318;1
chr3	NimbleScan	NEOC-3_ChIP_cenpC/NEOC-3_INPUT	128637877	128637927	0.19	.	.	chr3;chr3P129839418;1
chr3	NimbleScan	NEOC-3_ChIP_cenpC/NEOC-3_INPUT	128637977	128638027	0.14	.	.	chr3;chr3P129839518;1
chr3	NimbleScan	NEOC-3_ChIP_cenpC/NEOC-3_INPUT	128638077	128638127	0.55	.	.	chr3;chr3P129839618;1
chr3	NimbleScan	NEOC-3_ChIP_cenpC/NEOC-3_INPUT	128638177	128638227	0.53	.	.	chr3;chr3P129839718;1
chr3	NimbleScan	NEOC-3_ChIP_cenpC/NEOC-3_INPUT	128638363	128638413	-0.61	.	.	chr3;chr3P129839904;1
chr3	NimbleScan	NEOC-3_ChIP_cenpC/NEOC-3_INPUT	128640194	128640244	0.12	.	.	chr3;chr3P129841735;1
chr3	NimbleScan	NEOC-3_ChIP_cenpC/NEOC-3_INPUT	128640294	128640344	0.07	.	.	chr3;chr3P129841835;1
chr3	NimbleScan	NEOC-3_ChIP_cenpC/NEOC-3_INPUT	128640394	128640444	-0.12	.	.	chr3;chr3P129841935;1
chr3	NimbleScan	NEOC-3_ChIP_cenpC/NEOC-3_INPUT	128640494	128640544	-0.67	.	.	chr3;chr3P129842035;1
chr3	NimbleScan	NEOC-3_ChIP_cenpC/NEOC-3_INPUT	128640594	128640644	-0.68	.	.	chr3;chr3P129842135;1
chr3	NimbleScan	NEOC-3_ChIP_cenpC/NEOC-3_INPUT	128640694	128640744	0.03	.	.	chr3;chr3P129842235;1
chr3	NimbleScan	NEOC-3_ChIP_cenpC/NEOC-3_INPUT	128640794	128640844	-0.30	.	.	chr3;chr3P129842335;1
chr3	NimbleScan	NEOC-3_ChIP_cenpC/NEOC-3_INPUT	128640894	128640944	-0.48	.	.	chr3;chr3P129842435;1
chr3	NimbleScan	NEOC-3_ChIP_cenpC/NEOC-3_INPUT	128640994	128641044	-0.01	.	.	chr3;chr3P129842535;1
chr3	NimbleScan	NEOC-3_ChIP_cenpC/NEOC-3_INPUT	128641094	128641144	-0.04	.	.	chr3;chr3P129842635;1
chr3	NimbleScan	NEOC-3_ChIP_cenpC/NEOC-3_INPUT	128641194	128641244	0.66	.	.	chr3;chr3P129842735;1
chr3	NimbleScan	NEOC-3_ChIP_cenpC/NEOC-3_INPUT	128641294	128641344	-0.14	.	.	chr3;chr3P129842835;1
chr3	NimbleScan	NEOC-3_ChIP_cenpC/NEOC-3_INPUT	128641394	128641444	0.32	.	.	chr3;chr3P129842935;1
chr3	NimbleScan	NEOC-3_ChIP_cenpC/NEOC-3_INPUT	128642061	128642111	0.08	.	.	chr3;chr3P129843602;1
chr3	NimbleScan	NEOC-3_ChIP_cenpC/NEOC-3_INPUT	128642161	128642211	-0.73	.	.	chr3;chr3P129843702;1
chr3	NimbleScan	NEOC-3_ChIP_cenpC/NEOC-3_INPUT	128642261	128642311	0.05	.	.	chr3;chr3P129843802;1
chr3	NimbleScan	NEOC-3_ChIP_cenpC/NEOC-3_INPUT	128642361	128642411	0.02	.	.	chr3;chr3P129843902;1
chr3	NimbleScan	NEOC-3_ChIP_cenpC/NEOC-3_INPUT	128643951	128644001	-0.20	.	.	chr3;chr3P129845492;1
chr3	NimbleScan	NEOC-3_ChIP_cenpC/NEOC-3_INPUT	128644051	128644101	0.10	.	.	chr3;chr3P129845592;1
chr3	NimbleScan	NEOC-3_ChIP_cenpC/NEOC-3_INPUT	128644151	128644201	0.11	.	.	chr3;chr3P129845692;1
chr3	NimbleScan	NEOC-3_ChIP_cenpC/NEOC-3_INPUT	128644251	128644301	-0.42	.	.	chr3;chr3P129845792;1
chr3	NimbleScan	NEOC-3_ChIP_cenpC/NEOC-3_INPUT	128644806	128644856	-0.17	.	.	chr3;chr3P129846347;1
chr3	NimbleScan	NEOC-3_ChIP_cenpC/NEOC-3_INPUT	128644906	128644956	-0.12	.	.	chr3;chr3P129846447;1
chr3	NimbleScan	NEOC-3_ChIP_cenpC/NEOC-3_INPUT	128645006	128645056	-0.36	.	.	chr3;chr3P129846547;1
chr3	NimbleScan	NEOC-3_ChIP_cenpC/NEOC-3_INPUT	128645106	128645156	0.02	.	.	chr3;chr3P129846647;1
chr3	NimbleScan	NEOC-3_ChIP_cenpC/NEOC-3_INPUT	128645482	128645532	-0.04	.	.	chr3;chr3P129847023;1
chr3	NimbleScan	NEOC-3_ChIP_cenpC/NEOC-3_INPUT	128645831	128645881	0.50	.	.	chr3;chr3P129847372;1
chr3	NimbleScan	NEOC-3_ChIP_cenpC/NEOC-3_INPUT	128646988	128647038	-0.52	.	.	chr3;chr3P129848529;1
chr3	NimbleScan	NEOC-3_ChIP_cenpC/NEOC-3_INPUT	128647088	128647138	0.21	.	.	chr3;chr3P129848629;1
chr3	NimbleScan	NEOC-3_ChIP_cenpC/NEOC-3_INPUT	128647188	128647238	-0.45	.	.	chr3;chr3P129848729;1
chr3	NimbleScan	NEOC-3_ChIP_cenpC/NEOC-3_INPUT	128647288	128647338	-0.32	.	.	chr3;chr3P129848829;1
chr3	NimbleScan	NEOC-3_ChIP_cenpC/NEOC-3_INPUT	128647710	128647760	-0.05	.	.	chr3;chr3P129849251;1
chr3	NimbleScan	NEOC-3_ChIP_cenpC/NEOC-3_INPUT	128647810	128647860	-0.28	.	.	chr3;chr3P129849351;1
chr3	NimbleScan	NEOC-3_ChIP_cenpC/NEOC-3_INPUT	128647910	128647960	-0.12	.	.	chr3;chr3P129849451;1
chr3	NimbleScan	NEOC-3_ChIP_cenpC/NEOC-3_INPUT	128648586	128648636	-0.24	.	.	chr3;chr3P129850127;1
chr3	NimbleScan	NEOC-3_ChIP_cenpC/NEOC-3_INPUT	128648686	128648736	-0.06	.	.	chr3;chr3P129850227;1
chr3	NimbleScan	NEOC-3_ChIP_cenpC/NEOC-3_INPUT	128649240	128649290	-0.38	.	.	chr3;chr3P129850781;1
chr3	NimbleScan	NEOC-3_ChIP_cenpC/NEOC-3_INPUT	128649340	128649390	0.14	.	.	chr3;chr3P129850881;1
chr3	NimbleScan	NEOC-3_ChIP_cenpC/NEOC-3_INPUT	128649440	128649490	-0.30	.	.	chr3;chr3P129850981;1
chr3	NimbleScan	NEOC-3_ChIP_cenpC/NEOC-3_INPUT	128649540	128649590	0.25	.	.	chr3;chr3P129851081;1
chr3	NimbleScan	NEOC-3_ChIP_cenpC/NEOC-3_INPUT	128649640	128649690	-0.01	.	.	chr3;chr3P129851181;1
chr3	NimbleScan	NEOC-3_ChIP_cenpC/NEOC-3_INPUT	128649740	128649790	-0.48	.	.	chr3;chr3P129851281;1
chr3	NimbleScan	NEOC-3_ChIP_cenpC/NEOC-3_INPUT	128649842	128649892	0.02	.	.	chr3;chr3P129851383;1
chr3	NimbleScan	NEOC-3_ChIP_cenpC/NEOC-3_INPUT	128649942	128649992	-0.87	.	.	chr3;chr3P129851483;1
chr3	NimbleScan	NEOC-3_ChIP_cenpC/NEOC-3_INPUT	128650042	128650092	-0.37	.	.	chr3;chr3P129851583;1
chr3	NimbleScan	NEOC-3_ChIP_cenpC/NEOC-3_INPUT	128650142	128650192	-0.79	.	.	chr3;chr3P129851683;1
chr3	NimbleScan	NEOC-3_ChIP_cenpC/NEOC-3_INPUT	128650242	128650292	0.05	.	.	chr3;chr3P129851783;1
chr3	NimbleScan	NEOC-3_ChIP_cenpC/NEOC-3_INPUT	128650342	128650392	0.23	.	.	chr3;chr3P129851883;1
chr3	NimbleScan	NEOC-3_ChIP_cenpC/NEOC-3_INPUT	128650442	128650492	-0.10	.	.	chr3;chr3P129851983;1
chr3	NimbleScan	NEOC-3_ChIP_cenpC/NEOC-3_INPUT	128650542	128650592	-0.57	.	.	chr3;chr3P129852083;1
chr3	NimbleScan	NEOC-3_ChIP_cenpC/NEOC-3_INPUT	128650642	128650692	-0.33	.	.	chr3;chr3P129852183;1
chr3	NimbleScan	NEOC-3_ChIP_cenpC/NEOC-3_INPUT	128650742	128650792	0.34	.	.	chr3;chr3P129852283;1
chr3	NimbleScan	NEOC-3_ChIP_cenpC/NEOC-3_INPUT	128650842	128650892	-0.29	.	.	chr3;chr3P129852383;1
chr3	NimbleScan	NEOC-3_ChIP_cenpC/NEOC-3_INPUT	128650942	128650992	-0.15	.	.	chr3;chr3P129852483;1
chr3	NimbleScan	NEOC-3_ChIP_cenpC/NEOC-3_INPUT	128651339	128651389	0.08	.	.	chr3;chr3P129852880;1
chr3	NimbleScan	NEOC-3_ChIP_cenpC/NEOC-3_INPUT	128651439	128651489	0.67	.	.	chr3;chr3P129852980;1
chr3	NimbleScan	NEOC-3_ChIP_cenpC/NEOC-3_INPUT	128655579	128655629	-0.02	.	.	chr3;chr3P129857120;1
chr3	NimbleScan	NEOC-3_ChIP_cenpC/NEOC-3_INPUT	128655679	128655729	0.16	.	.	chr3;chr3P129857220;1
chr3	NimbleScan	NEOC-3_ChIP_cenpC/NEOC-3_INPUT	128655779	128655829	0.18	.	.	chr3;chr3P129857320;1
chr3	NimbleScan	NEOC-3_ChIP_cenpC/NEOC-3_INPUT	128655879	128655929	-0.22	.	.	chr3;chr3P129857420;1
chr3	NimbleScan	NEOC-3_ChIP_cenpC/NEOC-3_INPUT	128656622	128656672	0.30	.	.	chr3;chr3P129858163;1
chr3	NimbleScan	NEOC-3_ChIP_cenpC/NEOC-3_INPUT	128657040	128657090	-1.16	.	.	chr3;chr3P129858581;1
chr3	NimbleScan	NEOC-3_ChIP_cenpC/NEOC-3_INPUT	128657140	128657190	-0.42	.	.	chr3;chr3P129858681;1
chr3	NimbleScan	NEOC-3_ChIP_cenpC/NEOC-3_INPUT	128657671	128657721	-0.29	.	.	chr3;chr3P129859212;1
chr3	NimbleScan	NEOC-3_ChIP_cenpC/NEOC-3_INPUT	128657771	128657821	0.03	.	.	chr3;chr3P129859312;1
chr3	NimbleScan	NEOC-3_ChIP_cenpC/NEOC-3_INPUT	128657871	128657921	0.04	.	.	chr3;chr3P129859412;1
chr3	NimbleScan	NEOC-3_ChIP_cenpC/NEOC-3_INPUT	128657971	128658021	-0.31	.	.	chr3;chr3P129859512;1
chr3	NimbleScan	NEOC-3_ChIP_cenpC/NEOC-3_INPUT	128658071	128658121	-0.28	.	.	chr3;chr3P129859612;1
chr3	NimbleScan	NEOC-3_ChIP_cenpC/NEOC-3_INPUT	128658767	128658817	0.01	.	.	chr3;chr3P129860308;1
chr3	NimbleScan	NEOC-3_ChIP_cenpC/NEOC-3_INPUT	128658867	128658917	-0.15	.	.	chr3;chr3P129860408;1
chr3	NimbleScan	NEOC-3_ChIP_cenpC/NEOC-3_INPUT	128659883	128659933	-0.58	.	.	chr3;chr3P129861424;1
chr3	NimbleScan	NEOC-3_ChIP_cenpC/NEOC-3_INPUT	128665622	128665672	-0.42	.	.	chr3;chr3P129867163;1
chr3	NimbleScan	NEOC-3_ChIP_cenpC/NEOC-3_INPUT	128670877	128670927	0.29	.	.	chr3;chr3P129872418;1
chr3	NimbleScan	NEOC-3_ChIP_cenpC/NEOC-3_INPUT	128671256	128671306	-0.17	.	.	chr3;chr3P129872797;1
chr3	NimbleScan	NEOC-3_ChIP_cenpC/NEOC-3_INPUT	128671356	128671406	0.03	.	.	chr3;chr3P129872897;1
chr3	NimbleScan	NEOC-3_ChIP_cenpC/NEOC-3_INPUT	128674403	128674453	-0.32	.	.	chr3;chr3P129875944;1
chr3	NimbleScan	NEOC-3_ChIP_cenpC/NEOC-3_INPUT	128674503	128674553	-0.47	.	.	chr3;chr3P129876044;1
chr3	NimbleScan	NEOC-3_ChIP_cenpC/NEOC-3_INPUT	128674603	128674653	-0.09	.	.	chr3;chr3P129876144;1
chr3	NimbleScan	NEOC-3_ChIP_cenpC/NEOC-3_INPUT	128674703	128674753	0.19	.	.	chr3;chr3P129876244;1
chr3	NimbleScan	NEOC-3_ChIP_cenpC/NEOC-3_INPUT	128674803	128674853	-0.16	.	.	chr3;chr3P129876344;1
chr3	NimbleScan	NEOC-3_ChIP_cenpC/NEOC-3_INPUT	128674903	128674953	-0.07	.	.	chr3;chr3P129876444;1
chr3	NimbleScan	NEOC-3_ChIP_cenpC/NEOC-3_INPUT	128675003	128675053	-0.70	.	.	chr3;chr3P129876544;1
chr3	NimbleScan	NEOC-3_ChIP_cenpC/NEOC-3_INPUT	128675377	128675427	-0.17	.	.	chr3;chr3P129876918;1
chr3	NimbleScan	NEOC-3_ChIP_cenpC/NEOC-3_INPUT	128675477	128675527	-0.44	.	.	chr3;chr3P129877018;1
chr3	NimbleScan	NEOC-3_ChIP_cenpC/NEOC-3_INPUT	128676535	128676585	-0.34	.	.	chr3;chr3P129878076;1
chr3	NimbleScan	NEOC-3_ChIP_cenpC/NEOC-3_INPUT	128676635	128676685	-0.00	.	.	chr3;chr3P129878176;1
chr3	NimbleScan	NEOC-3_ChIP_cenpC/NEOC-3_INPUT	128676735	128676785	0.44	.	.	chr3;chr3P129878276;1
chr3	NimbleScan	NEOC-3_ChIP_cenpC/NEOC-3_INPUT	128676835	128676885	0.20	.	.	chr3;chr3P129878376;1
chr3	NimbleScan	NEOC-3_ChIP_cenpC/NEOC-3_INPUT	128676935	128676985	-0.13	.	.	chr3;chr3P129878476;1
chr3	NimbleScan	NEOC-3_ChIP_cenpC/NEOC-3_INPUT	128677238	128677288	0.38	.	.	chr3;chr3P129878779;1
chr3	NimbleScan	NEOC-3_ChIP_cenpC/NEOC-3_INPUT	128677338	128677388	-0.28	.	.	chr3;chr3P129878879;1
chr3	NimbleScan	NEOC-3_ChIP_cenpC/NEOC-3_INPUT	128678077	128678127	0.01	.	.	chr3;chr3P129879618;1
chr3	NimbleScan	NEOC-3_ChIP_cenpC/NEOC-3_INPUT	128678177	128678227	-0.00	.	.	chr3;chr3P129879718;1
chr3	NimbleScan	NEOC-3_ChIP_cenpC/NEOC-3_INPUT	128678277	128678327	-0.02	.	.	chr3;chr3P129879818;1
chr3	NimbleScan	NEOC-3_ChIP_cenpC/NEOC-3_INPUT	128679219	128679269	-0.13	.	.	chr3;chr3P129880760;1
chr3	NimbleScan	NEOC-3_ChIP_cenpC/NEOC-3_INPUT	128679319	128679369	-0.43	.	.	chr3;chr3P129880860;1
chr3	NimbleScan	NEOC-3_ChIP_cenpC/NEOC-3_INPUT	128679419	128679469	-0.02	.	.	chr3;chr3P129880960;1
chr3	NimbleScan	NEOC-3_ChIP_cenpC/NEOC-3_INPUT	128679723	128679773	0.09	.	.	chr3;chr3P129881264;1
chr3	NimbleScan	NEOC-3_ChIP_cenpC/NEOC-3_INPUT	128679823	128679873	-0.34	.	.	chr3;chr3P129881364;1
chr3	NimbleScan	NEOC-3_ChIP_cenpC/NEOC-3_INPUT	128680636	128680686	-0.01	.	.	chr3;chr3P129882177;1
chr3	NimbleScan	NEOC-3_ChIP_cenpC/NEOC-3_INPUT	128680736	128680786	-0.30	.	.	chr3;chr3P129882277;1
chr3	NimbleScan	NEOC-3_ChIP_cenpC/NEOC-3_INPUT	128680836	128680886	-0.31	.	.	chr3;chr3P129882377;1
chr3	NimbleScan	NEOC-3_ChIP_cenpC/NEOC-3_INPUT	128680936	128680986	-0.61	.	.	chr3;chr3P129882477;1
chr3	NimbleScan	NEOC-3_ChIP_cenpC/NEOC-3_INPUT	128681036	128681086	-0.50	.	.	chr3;chr3P129882577;1
chr3	NimbleScan	NEOC-3_ChIP_cenpC/NEOC-3_INPUT	128681136	128681186	0.02	.	.	chr3;chr3P129882677;1
chr3	NimbleScan	NEOC-3_ChIP_cenpC/NEOC-3_INPUT	128681236	128681286	0.10	.	.	chr3;chr3P129882777;1
chr3	NimbleScan	NEOC-3_ChIP_cenpC/NEOC-3_INPUT	128681336	128681386	0.28	.	.	chr3;chr3P129882877;1
chr3	NimbleScan	NEOC-3_ChIP_cenpC/NEOC-3_INPUT	128681624	128681674	-0.60	.	.	chr3;chr3P129883165;1
chr3	NimbleScan	NEOC-3_ChIP_cenpC/NEOC-3_INPUT	128681795	128681845	-0.23	.	.	chr3;chr3P129883336;1
chr3	NimbleScan	NEOC-3_ChIP_cenpC/NEOC-3_INPUT	128681895	128681945	-0.49	.	.	chr3;chr3P129883436;1
chr3	NimbleScan	NEOC-3_ChIP_cenpC/NEOC-3_INPUT	128681995	128682045	-0.10	.	.	chr3;chr3P129883536;1
chr3	NimbleScan	NEOC-3_ChIP_cenpC/NEOC-3_INPUT	128682095	128682145	-0.02	.	.	chr3;chr3P129883636;1
chr3	NimbleScan	NEOC-3_ChIP_cenpC/NEOC-3_INPUT	128682195	128682245	0.65	.	.	chr3;chr3P129883736;1
chr3	NimbleScan	NEOC-3_ChIP_cenpC/NEOC-3_INPUT	128683293	128683343	0.08	.	.	chr3;chr3P129884834;1
chr3	NimbleScan	NEOC-3_ChIP_cenpC/NEOC-3_INPUT	128683393	128683443	0.15	.	.	chr3;chr3P129884934;1
chr3	NimbleScan	NEOC-3_ChIP_cenpC/NEOC-3_INPUT	128683965	128684015	-0.22	.	.	chr3;chr3P129885506;1
chr3	NimbleScan	NEOC-3_ChIP_cenpC/NEOC-3_INPUT	128684065	128684115	-0.11	.	.	chr3;chr3P129885606;1
chr3	NimbleScan	NEOC-3_ChIP_cenpC/NEOC-3_INPUT	128684165	128684215	0.09	.	.	chr3;chr3P129885706;1
chr3	NimbleScan	NEOC-3_ChIP_cenpC/NEOC-3_INPUT	128684265	128684315	-0.51	.	.	chr3;chr3P129885806;1
chr3	NimbleScan	NEOC-3_ChIP_cenpC/NEOC-3_INPUT	128686288	128686338	0.29	.	.	chr3;chr3P129887829;1
chr3	NimbleScan	NEOC-3_ChIP_cenpC/NEOC-3_INPUT	128695323	128695373	-0.32	.	.	chr3;chr3P129896864;1
chr3	NimbleScan	NEOC-3_ChIP_cenpC/NEOC-3_INPUT	128696170	128696220	0.20	.	.	chr3;chr3P129897711;1
chr3	NimbleScan	NEOC-3_ChIP_cenpC/NEOC-3_INPUT	128697528	128697578	0.15	.	.	chr3;chr3P129899069;1
chr3	NimbleScan	NEOC-3_ChIP_cenpC/NEOC-3_INPUT	128698197	128698247	-0.12	.	.	chr3;chr3P129899738;1
chr3	NimbleScan	NEOC-3_ChIP_cenpC/NEOC-3_INPUT	128698297	128698347	-0.02	.	.	chr3;chr3P129899838;1
chr3	NimbleScan	NEOC-3_ChIP_cenpC/NEOC-3_INPUT	128698397	128698447	0.28	.	.	chr3;chr3P129899938;1
chr3	NimbleScan	NEOC-3_ChIP_cenpC/NEOC-3_INPUT	128698497	128698547	-0.03	.	.	chr3;chr3P129900038;1
chr3	NimbleScan	NEOC-3_ChIP_cenpC/NEOC-3_INPUT	128698597	128698647	0.35	.	.	chr3;chr3P129900138;1
chr3	NimbleScan	NEOC-3_ChIP_cenpC/NEOC-3_INPUT	128698697	128698747	-0.35	.	.	chr3;chr3P129900238;1
chr3	NimbleScan	NEOC-3_ChIP_cenpC/NEOC-3_INPUT	128698797	128698847	0.00	.	.	chr3;chr3P129900338;1
chr3	NimbleScan	NEOC-3_ChIP_cenpC/NEOC-3_INPUT	128698897	128698947	0.06	.	.	chr3;chr3P129900438;1
chr3	NimbleScan	NEOC-3_ChIP_cenpC/NEOC-3_INPUT	128700923	128700973	0.34	.	.	chr3;chr3P129902464;1
chr3	NimbleScan	NEOC-3_ChIP_cenpC/NEOC-3_INPUT	128701023	128701073	-0.19	.	.	chr3;chr3P129902564;1
chr3	NimbleScan	NEOC-3_ChIP_cenpC/NEOC-3_INPUT	128701123	128701173	-0.10	.	.	chr3;chr3P129902664;1
chr3	NimbleScan	NEOC-3_ChIP_cenpC/NEOC-3_INPUT	128701223	128701273	0.21	.	.	chr3;chr3P129902764;1
chr3	NimbleScan	NEOC-3_ChIP_cenpC/NEOC-3_INPUT	128701323	128701373	-0.56	.	.	chr3;chr3P129902864;1
chr3	NimbleScan	NEOC-3_ChIP_cenpC/NEOC-3_INPUT	128701423	128701473	-0.05	.	.	chr3;chr3P129902964;1
chr3	NimbleScan	NEOC-3_ChIP_cenpC/NEOC-3_INPUT	128701523	128701573	-0.37	.	.	chr3;chr3P129903064;1
chr3	NimbleScan	NEOC-3_ChIP_cenpC/NEOC-3_INPUT	128701623	128701673	0.25	.	.	chr3;chr3P129903164;1
chr3	NimbleScan	NEOC-3_ChIP_cenpC/NEOC-3_INPUT	128701723	128701773	0.25	.	.	chr3;chr3P129903264;1
chr3	NimbleScan	NEOC-3_ChIP_cenpC/NEOC-3_INPUT	128702007	128702057	-0.20	.	.	chr3;chr3P129903548;1
chr3	NimbleScan	NEOC-3_ChIP_cenpC/NEOC-3_INPUT	128702107	128702157	0.06	.	.	chr3;chr3P129903648;1
chr3	NimbleScan	NEOC-3_ChIP_cenpC/NEOC-3_INPUT	128702207	128702257	-0.45	.	.	chr3;chr3P129903748;1
chr3	NimbleScan	NEOC-3_ChIP_cenpC/NEOC-3_INPUT	128702307	128702357	-0.56	.	.	chr3;chr3P129903848;1
chr3	NimbleScan	NEOC-3_ChIP_cenpC/NEOC-3_INPUT	128702407	128702457	0.13	.	.	chr3;chr3P129903948;1
chr3	NimbleScan	NEOC-3_ChIP_cenpC/NEOC-3_INPUT	128702507	128702557	0.26	.	.	chr3;chr3P129904048;1
chr3	NimbleScan	NEOC-3_ChIP_cenpC/NEOC-3_INPUT	128702607	128702657	0.12	.	.	chr3;chr3P129904148;1
chr3	NimbleScan	NEOC-3_ChIP_cenpC/NEOC-3_INPUT	128702753	128702803	-0.10	.	.	chr3;chr3P129904294;1
chr3	NimbleScan	NEOC-3_ChIP_cenpC/NEOC-3_INPUT	128703128	128703178	-0.23	.	.	chr3;chr3P129904669;1
chr3	NimbleScan	NEOC-3_ChIP_cenpC/NEOC-3_INPUT	128703228	128703278	-0.19	.	.	chr3;chr3P129904769;1
chr3	NimbleScan	NEOC-3_ChIP_cenpC/NEOC-3_INPUT	128703328	128703378	-0.14	.	.	chr3;chr3P129904869;1
chr3	NimbleScan	NEOC-3_ChIP_cenpC/NEOC-3_INPUT	128703747	128703797	0.23	.	.	chr3;chr3P129905288;1
chr3	NimbleScan	NEOC-3_ChIP_cenpC/NEOC-3_INPUT	128704898	128704948	-0.13	.	.	chr3;chr3P129906439;1
chr3	NimbleScan	NEOC-3_ChIP_cenpC/NEOC-3_INPUT	128704998	128705048	0.04	.	.	chr3;chr3P129906539;1
chr3	NimbleScan	NEOC-3_ChIP_cenpC/NEOC-3_INPUT	128705098	128705148	0.06	.	.	chr3;chr3P129906639;1
chr3	NimbleScan	NEOC-3_ChIP_cenpC/NEOC-3_INPUT	128705198	128705248	-0.87	.	.	chr3;chr3P129906739;1
chr3	NimbleScan	NEOC-3_ChIP_cenpC/NEOC-3_INPUT	128705505	128705555	-0.56	.	.	chr3;chr3P129907046;1
chr3	NimbleScan	NEOC-3_ChIP_cenpC/NEOC-3_INPUT	128705605	128705655	-0.36	.	.	chr3;chr3P129907146;1
chr3	NimbleScan	NEOC-3_ChIP_cenpC/NEOC-3_INPUT	128705705	128705755	-0.64	.	.	chr3;chr3P129907246;1
chr3	NimbleScan	NEOC-3_ChIP_cenpC/NEOC-3_INPUT	128706411	128706461	-0.20	.	.	chr3;chr3P129907952;1
chr3	NimbleScan	NEOC-3_ChIP_cenpC/NEOC-3_INPUT	128706511	128706561	0.26	.	.	chr3;chr3P129908052;1
chr3	NimbleScan	NEOC-3_ChIP_cenpC/NEOC-3_INPUT	128706611	128706661	-0.17	.	.	chr3;chr3P129908152;1
chr3	NimbleScan	NEOC-3_ChIP_cenpC/NEOC-3_INPUT	128706745	128706795	1.06	.	.	chr3;chr3P129908286;1
chr3	NimbleScan	NEOC-3_ChIP_cenpC/NEOC-3_INPUT	128707616	128707666	0.33	.	.	chr3;chr3P129909157;1
chr3	NimbleScan	NEOC-3_ChIP_cenpC/NEOC-3_INPUT	128708760	128708810	-0.28	.	.	chr3;chr3P129910301;1
chr3	NimbleScan	NEOC-3_ChIP_cenpC/NEOC-3_INPUT	128708860	128708910	-0.03	.	.	chr3;chr3P129910401;1
chr3	NimbleScan	NEOC-3_ChIP_cenpC/NEOC-3_INPUT	128708960	128709010	-0.19	.	.	chr3;chr3P129910501;1
chr3	NimbleScan	NEOC-3_ChIP_cenpC/NEOC-3_INPUT	128709543	128709593	-0.04	.	.	chr3;chr3P129911084;1
chr3	NimbleScan	NEOC-3_ChIP_cenpC/NEOC-3_INPUT	128709731	128709781	-0.01	.	.	chr3;chr3P129911272;1
chr3	NimbleScan	NEOC-3_ChIP_cenpC/NEOC-3_INPUT	128709831	128709881	0.10	.	.	chr3;chr3P129911372;1
chr3	NimbleScan	NEOC-3_ChIP_cenpC/NEOC-3_INPUT	128709931	128709981	0.37	.	.	chr3;chr3P129911472;1
chr3	NimbleScan	NEOC-3_ChIP_cenpC/NEOC-3_INPUT	128710031	128710081	0.31	.	.	chr3;chr3P129911572;1
chr3	NimbleScan	NEOC-3_ChIP_cenpC/NEOC-3_INPUT	128710131	128710181	0.03	.	.	chr3;chr3P129911672;1
chr3	NimbleScan	NEOC-3_ChIP_cenpC/NEOC-3_INPUT	128710231	128710281	-0.01	.	.	chr3;chr3P129911772;1
chr3	NimbleScan	NEOC-3_ChIP_cenpC/NEOC-3_INPUT	128710481	128710531	-0.25	.	.	chr3;chr3P129912022;1
chr3	NimbleScan	NEOC-3_ChIP_cenpC/NEOC-3_INPUT	128710850	128710900	-0.19	.	.	chr3;chr3P129912391;1
chr3	NimbleScan	NEOC-3_ChIP_cenpC/NEOC-3_INPUT	128711575	128711625	-0.17	.	.	chr3;chr3P129913116;1
chr3	NimbleScan	NEOC-3_ChIP_cenpC/NEOC-3_INPUT	128712391	128712441	-0.05	.	.	chr3;chr3P129913932;1
chr3	NimbleScan	NEOC-3_ChIP_cenpC/NEOC-3_INPUT	128712491	128712541	-0.20	.	.	chr3;chr3P129914032;1
chr3	NimbleScan	NEOC-3_ChIP_cenpC/NEOC-3_INPUT	128712591	128712641	-0.64	.	.	chr3;chr3P129914132;1
chr3	NimbleScan	NEOC-3_ChIP_cenpC/NEOC-3_INPUT	128712691	128712741	-0.29	.	.	chr3;chr3P129914232;1
chr3	NimbleScan	NEOC-3_ChIP_cenpC/NEOC-3_INPUT	128712791	128712841	-0.40	.	.	chr3;chr3P129914332;1
chr3	NimbleScan	NEOC-3_ChIP_cenpC/NEOC-3_INPUT	128713262	128713312	-0.21	.	.	chr3;chr3P129914803;1
chr3	NimbleScan	NEOC-3_ChIP_cenpC/NEOC-3_INPUT	128713666	128713716	0.05	.	.	chr3;chr3P129915207;1
chr3	NimbleScan	NEOC-3_ChIP_cenpC/NEOC-3_INPUT	128713884	128713934	-0.27	.	.	chr3;chr3P129915425;1
chr3	NimbleScan	NEOC-3_ChIP_cenpC/NEOC-3_INPUT	128714487	128714537	0.37	.	.	chr3;chr3P129916028;1
chr3	NimbleScan	NEOC-3_ChIP_cenpC/NEOC-3_INPUT	128714587	128714637	-0.02	.	.	chr3;chr3P129916128;1
chr3	NimbleScan	NEOC-3_ChIP_cenpC/NEOC-3_INPUT	128715071	128715121	0.28	.	.	chr3;chr3P129916612;1
chr3	NimbleScan	NEOC-3_ChIP_cenpC/NEOC-3_INPUT	128715171	128715221	0.46	.	.	chr3;chr3P129916712;1
chr3	NimbleScan	NEOC-3_ChIP_cenpC/NEOC-3_INPUT	128715271	128715321	0.61	.	.	chr3;chr3P129916812;1
chr3	NimbleScan	NEOC-3_ChIP_cenpC/NEOC-3_INPUT	128715371	128715421	0.84	.	.	chr3;chr3P129916912;1
chr3	NimbleScan	NEOC-3_ChIP_cenpC/NEOC-3_INPUT	128715471	128715521	-0.22	.	.	chr3;chr3P129917012;1
chr3	NimbleScan	NEOC-3_ChIP_cenpC/NEOC-3_INPUT	128717306	128717356	0.13	.	.	chr3;chr3P129918847;1
chr3	NimbleScan	NEOC-3_ChIP_cenpC/NEOC-3_INPUT	128717864	128717914	-0.41	.	.	chr3;chr3P129919405;1
chr3	NimbleScan	NEOC-3_ChIP_cenpC/NEOC-3_INPUT	128717964	128718014	-0.19	.	.	chr3;chr3P129919505;1
chr3	NimbleScan	NEOC-3_ChIP_cenpC/NEOC-3_INPUT	128718064	128718114	0.12	.	.	chr3;chr3P129919605;1
chr3	NimbleScan	NEOC-3_ChIP_cenpC/NEOC-3_INPUT	128718822	128718872	-0.42	.	.	chr3;chr3P129920363;1
chr3	NimbleScan	NEOC-3_ChIP_cenpC/NEOC-3_INPUT	128718922	128718972	-0.44	.	.	chr3;chr3P129920463;1
chr3	NimbleScan	NEOC-3_ChIP_cenpC/NEOC-3_INPUT	128720288	128720338	-0.72	.	.	chr3;chr3P129921829;1
chr3	NimbleScan	NEOC-3_ChIP_cenpC/NEOC-3_INPUT	128721594	128721644	0.18	.	.	chr3;chr3P129923135;1
chr3	NimbleScan	NEOC-3_ChIP_cenpC/NEOC-3_INPUT	128723994	128724044	-0.04	.	.	chr3;chr3P129925535;1
chr3	NimbleScan	NEOC-3_ChIP_cenpC/NEOC-3_INPUT	128724094	128724144	-0.26	.	.	chr3;chr3P129925635;1
chr3	NimbleScan	NEOC-3_ChIP_cenpC/NEOC-3_INPUT	128725452	128725502	0.67	.	.	chr3;chr3P129926993;1
chr3	NimbleScan	NEOC-3_ChIP_cenpC/NEOC-3_INPUT	128725552	128725602	0.50	.	.	chr3;chr3P129927093;1
chr3	NimbleScan	NEOC-3_ChIP_cenpC/NEOC-3_INPUT	128725848	128725898	-0.16	.	.	chr3;chr3P129927389;1
chr3	NimbleScan	NEOC-3_ChIP_cenpC/NEOC-3_INPUT	128725948	128725998	-0.27	.	.	chr3;chr3P129927489;1
chr3	NimbleScan	NEOC-3_ChIP_cenpC/NEOC-3_INPUT	128726048	128726098	0.10	.	.	chr3;chr3P129927589;1
chr3	NimbleScan	NEOC-3_ChIP_cenpC/NEOC-3_INPUT	128726148	128726198	0.39	.	.	chr3;chr3P129927689;1
chr3	NimbleScan	NEOC-3_ChIP_cenpC/NEOC-3_INPUT	128726248	128726298	-0.67	.	.	chr3;chr3P129927789;1
chr3	NimbleScan	NEOC-3_ChIP_cenpC/NEOC-3_INPUT	128726348	128726398	0.00	.	.	chr3;chr3P129927889;1
chr3	NimbleScan	NEOC-3_ChIP_cenpC/NEOC-3_INPUT	128726448	128726498	-0.38	.	.	chr3;chr3P129927989;1
chr3	NimbleScan	NEOC-3_ChIP_cenpC/NEOC-3_INPUT	128726548	128726598	-0.33	.	.	chr3;chr3P129928089;1
chr3	NimbleScan	NEOC-3_ChIP_cenpC/NEOC-3_INPUT	128726648	128726698	-0.33	.	.	chr3;chr3P129928189;1
chr3	NimbleScan	NEOC-3_ChIP_cenpC/NEOC-3_INPUT	128726748	128726798	0.24	.	.	chr3;chr3P129928289;1
chr3	NimbleScan	NEOC-3_ChIP_cenpC/NEOC-3_INPUT	128726848	128726898	-0.19	.	.	chr3;chr3P129928389;1
chr3	NimbleScan	NEOC-3_ChIP_cenpC/NEOC-3_INPUT	128726948	128726998	0.04	.	.	chr3;chr3P129928489;1
chr3	NimbleScan	NEOC-3_ChIP_cenpC/NEOC-3_INPUT	128727048	128727098	-0.38	.	.	chr3;chr3P129928589;1
chr3	NimbleScan	NEOC-3_ChIP_cenpC/NEOC-3_INPUT	128727373	128727423	0.01	.	.	chr3;chr3P129928914;1
chr3	NimbleScan	NEOC-3_ChIP_cenpC/NEOC-3_INPUT	128727473	128727523	0.19	.	.	chr3;chr3P129929014;1
chr3	NimbleScan	NEOC-3_ChIP_cenpC/NEOC-3_INPUT	128727573	128727623	-0.07	.	.	chr3;chr3P129929114;1
chr3	NimbleScan	NEOC-3_ChIP_cenpC/NEOC-3_INPUT	128727673	128727723	0.06	.	.	chr3;chr3P129929214;1
chr3	NimbleScan	NEOC-3_ChIP_cenpC/NEOC-3_INPUT	128727773	128727823	0.43	.	.	chr3;chr3P129929314;1
chr3	NimbleScan	NEOC-3_ChIP_cenpC/NEOC-3_INPUT	128727873	128727923	-0.63	.	.	chr3;chr3P129929414;1
chr3	NimbleScan	NEOC-3_ChIP_cenpC/NEOC-3_INPUT	128727973	128728023	-0.01	.	.	chr3;chr3P129929514;1
chr3	NimbleScan	NEOC-3_ChIP_cenpC/NEOC-3_INPUT	128728169	128728219	0.08	.	.	chr3;chr3P129929710;1
chr3	NimbleScan	NEOC-3_ChIP_cenpC/NEOC-3_INPUT	128728269	128728319	0.51	.	.	chr3;chr3P129929810;1
chr3	NimbleScan	NEOC-3_ChIP_cenpC/NEOC-3_INPUT	128728369	128728419	-0.66	.	.	chr3;chr3P129929910;1
chr3	NimbleScan	NEOC-3_ChIP_cenpC/NEOC-3_INPUT	128728763	128728813	-0.34	.	.	chr3;chr3P129930304;1
chr3	NimbleScan	NEOC-3_ChIP_cenpC/NEOC-3_INPUT	128728863	128728913	0.15	.	.	chr3;chr3P129930404;1
chr3	NimbleScan	NEOC-3_ChIP_cenpC/NEOC-3_INPUT	128728963	128729013	-0.51	.	.	chr3;chr3P129930504;1
chr3	NimbleScan	NEOC-3_ChIP_cenpC/NEOC-3_INPUT	128729063	128729113	0.34	.	.	chr3;chr3P129930604;1
chr3	NimbleScan	NEOC-3_ChIP_cenpC/NEOC-3_INPUT	128729163	128729213	0.67	.	.	chr3;chr3P129930704;1
chr3	NimbleScan	NEOC-3_ChIP_cenpC/NEOC-3_INPUT	128729589	128729639	-0.35	.	.	chr3;chr3P129931130;1
chr3	NimbleScan	NEOC-3_ChIP_cenpC/NEOC-3_INPUT	128729689	128729739	0.29	.	.	chr3;chr3P129931230;1
chr3	NimbleScan	NEOC-3_ChIP_cenpC/NEOC-3_INPUT	128729789	128729839	0.31	.	.	chr3;chr3P129931330;1
chr3	NimbleScan	NEOC-3_ChIP_cenpC/NEOC-3_INPUT	128729889	128729939	0.66	.	.	chr3;chr3P129931430;1
chr3	NimbleScan	NEOC-3_ChIP_cenpC/NEOC-3_INPUT	128729989	128730039	-0.08	.	.	chr3;chr3P129931530;1
chr3	NimbleScan	NEOC-3_ChIP_cenpC/NEOC-3_INPUT	128730089	128730139	0.17	.	.	chr3;chr3P129931630;1
chr3	NimbleScan	NEOC-3_ChIP_cenpC/NEOC-3_INPUT	128730528	128730578	-0.05	.	.	chr3;chr3P129932069;1
chr3	NimbleScan	NEOC-3_ChIP_cenpC/NEOC-3_INPUT	128730628	128730678	0.33	.	.	chr3;chr3P129932169;1
chr3	NimbleScan	NEOC-3_ChIP_cenpC/NEOC-3_INPUT	128730728	128730778	-0.23	.	.	chr3;chr3P129932269;1
chr3	NimbleScan	NEOC-3_ChIP_cenpC/NEOC-3_INPUT	128730828	128730878	0.09	.	.	chr3;chr3P129932369;1
chr3	NimbleScan	NEOC-3_ChIP_cenpC/NEOC-3_INPUT	128730928	128730978	0.34	.	.	chr3;chr3P129932469;1
chr3	NimbleScan	NEOC-3_ChIP_cenpC/NEOC-3_INPUT	128731028	128731078	-0.35	.	.	chr3;chr3P129932569;1
chr3	NimbleScan	NEOC-3_ChIP_cenpC/NEOC-3_INPUT	128731128	128731178	0.05	.	.	chr3;chr3P129932669;1
chr3	NimbleScan	NEOC-3_ChIP_cenpC/NEOC-3_INPUT	128731228	128731278	0.54	.	.	chr3;chr3P129932769;1
chr3	NimbleScan	NEOC-3_ChIP_cenpC/NEOC-3_INPUT	128731328	128731378	-0.42	.	.	chr3;chr3P129932869;1
chr3	NimbleScan	NEOC-3_ChIP_cenpC/NEOC-3_INPUT	128731428	128731478	-0.27	.	.	chr3;chr3P129932969;1
chr3	NimbleScan	NEOC-3_ChIP_cenpC/NEOC-3_INPUT	128731528	128731578	0.17	.	.	chr3;chr3P129933069;1
chr3	NimbleScan	NEOC-3_ChIP_cenpC/NEOC-3_INPUT	128731666	128731716	0.45	.	.	chr3;chr3P129933207;1
chr3	NimbleScan	NEOC-3_ChIP_cenpC/NEOC-3_INPUT	128732493	128732543	-0.18	.	.	chr3;chr3P129934034;1
chr3	NimbleScan	NEOC-3_ChIP_cenpC/NEOC-3_INPUT	128732840	128732890	-0.45	.	.	chr3;chr3P129934381;1
chr3	NimbleScan	NEOC-3_ChIP_cenpC/NEOC-3_INPUT	128732940	128732990	0.19	.	.	chr3;chr3P129934481;1
chr3	NimbleScan	NEOC-3_ChIP_cenpC/NEOC-3_INPUT	128733040	128733090	-0.03	.	.	chr3;chr3P129934581;1
chr3	NimbleScan	NEOC-3_ChIP_cenpC/NEOC-3_INPUT	128733171	128733221	0.25	.	.	chr3;chr3P129934712;1
chr3	NimbleScan	NEOC-3_ChIP_cenpC/NEOC-3_INPUT	128733976	128734026	-0.58	.	.	chr3;chr3P129935517;1
chr3	NimbleScan	NEOC-3_ChIP_cenpC/NEOC-3_INPUT	128734076	128734126	0.11	.	.	chr3;chr3P129935617;1
chr3	NimbleScan	NEOC-3_ChIP_cenpC/NEOC-3_INPUT	128734483	128734533	0.14	.	.	chr3;chr3P129936024;1
chr3	NimbleScan	NEOC-3_ChIP_cenpC/NEOC-3_INPUT	128734583	128734633	0.35	.	.	chr3;chr3P129936124;1
chr3	NimbleScan	NEOC-3_ChIP_cenpC/NEOC-3_INPUT	128734683	128734733	-0.03	.	.	chr3;chr3P129936224;1
chr3	NimbleScan	NEOC-3_ChIP_cenpC/NEOC-3_INPUT	128734783	128734833	0.11	.	.	chr3;chr3P129936324;1
chr3	NimbleScan	NEOC-3_ChIP_cenpC/NEOC-3_INPUT	128734883	128734933	0.16	.	.	chr3;chr3P129936424;1
chr3	NimbleScan	NEOC-3_ChIP_cenpC/NEOC-3_INPUT	128734983	128735033	0.20	.	.	chr3;chr3P129936524;1
chr3	NimbleScan	NEOC-3_ChIP_cenpC/NEOC-3_INPUT	128735083	128735133	-0.79	.	.	chr3;chr3P129936624;1
chr3	NimbleScan	NEOC-3_ChIP_cenpC/NEOC-3_INPUT	128735183	128735233	0.13	.	.	chr3;chr3P129936724;1
chr3	NimbleScan	NEOC-3_ChIP_cenpC/NEOC-3_INPUT	128735283	128735333	0.09	.	.	chr3;chr3P129936824;1
chr3	NimbleScan	NEOC-3_ChIP_cenpC/NEOC-3_INPUT	128735383	128735433	0.10	.	.	chr3;chr3P129936924;1
chr3	NimbleScan	NEOC-3_ChIP_cenpC/NEOC-3_INPUT	128735483	128735533	-0.52	.	.	chr3;chr3P129937024;1
chr3	NimbleScan	NEOC-3_ChIP_cenpC/NEOC-3_INPUT	128735583	128735633	-0.38	.	.	chr3;chr3P129937124;1
chr3	NimbleScan	NEOC-3_ChIP_cenpC/NEOC-3_INPUT	128735683	128735733	-0.13	.	.	chr3;chr3P129937224;1
chr3	NimbleScan	NEOC-3_ChIP_cenpC/NEOC-3_INPUT	128735783	128735833	-0.54	.	.	chr3;chr3P129937324;1
chr3	NimbleScan	NEOC-3_ChIP_cenpC/NEOC-3_INPUT	128735883	128735933	-0.10	.	.	chr3;chr3P129937424;1
chr3	NimbleScan	NEOC-3_ChIP_cenpC/NEOC-3_INPUT	128735983	128736033	0.68	.	.	chr3;chr3P129937524;1
chr3	NimbleScan	NEOC-3_ChIP_cenpC/NEOC-3_INPUT	128736083	128736133	-0.33	.	.	chr3;chr3P129937624;1
chr3	NimbleScan	NEOC-3_ChIP_cenpC/NEOC-3_INPUT	128736183	128736233	-0.58	.	.	chr3;chr3P129937724;1
chr3	NimbleScan	NEOC-3_ChIP_cenpC/NEOC-3_INPUT	128736283	128736333	0.21	.	.	chr3;chr3P129937824;1
chr3	NimbleScan	NEOC-3_ChIP_cenpC/NEOC-3_INPUT	128736588	128736638	0.37	.	.	chr3;chr3P129938129;1
chr3	NimbleScan	NEOC-3_ChIP_cenpC/NEOC-3_INPUT	128736872	128736922	0.19	.	.	chr3;chr3P129938413;1
chr3	NimbleScan	NEOC-3_ChIP_cenpC/NEOC-3_INPUT	128736972	128737022	-0.42	.	.	chr3;chr3P129938513;1
chr3	NimbleScan	NEOC-3_ChIP_cenpC/NEOC-3_INPUT	128738321	128738371	-0.08	.	.	chr3;chr3P129939862;1
chr3	NimbleScan	NEOC-3_ChIP_cenpC/NEOC-3_INPUT	128738421	128738471	0.48	.	.	chr3;chr3P129939962;1
chr3	NimbleScan	NEOC-3_ChIP_cenpC/NEOC-3_INPUT	128738521	128738571	0.26	.	.	chr3;chr3P129940062;1
chr3	NimbleScan	NEOC-3_ChIP_cenpC/NEOC-3_INPUT	128738621	128738671	-0.20	.	.	chr3;chr3P129940162;1
chr3	NimbleScan	NEOC-3_ChIP_cenpC/NEOC-3_INPUT	128738721	128738771	-0.24	.	.	chr3;chr3P129940262;1
chr3	NimbleScan	NEOC-3_ChIP_cenpC/NEOC-3_INPUT	128738821	128738871	0.28	.	.	chr3;chr3P129940362;1
chr3	NimbleScan	NEOC-3_ChIP_cenpC/NEOC-3_INPUT	128739025	128739075	-0.23	.	.	chr3;chr3P129940566;1
chr3	NimbleScan	NEOC-3_ChIP_cenpC/NEOC-3_INPUT	128739125	128739175	0.14	.	.	chr3;chr3P129940666;1
chr3	NimbleScan	NEOC-3_ChIP_cenpC/NEOC-3_INPUT	128739527	128739577	0.24	.	.	chr3;chr3P129941068;1
chr3	NimbleScan	NEOC-3_ChIP_cenpC/NEOC-3_INPUT	128740949	128740999	-0.26	.	.	chr3;chr3P129942490;1
chr3	NimbleScan	NEOC-3_ChIP_cenpC/NEOC-3_INPUT	128741083	128741133	-0.34	.	.	chr3;chr3P129942624;1
chr3	NimbleScan	NEOC-3_ChIP_cenpC/NEOC-3_INPUT	128741183	128741233	0.03	.	.	chr3;chr3P129942724;1
chr3	NimbleScan	NEOC-3_ChIP_cenpC/NEOC-3_INPUT	128741283	128741333	0.30	.	.	chr3;chr3P129942824;1
chr3	NimbleScan	NEOC-3_ChIP_cenpC/NEOC-3_INPUT	128741383	128741433	-0.29	.	.	chr3;chr3P129942924;1
chr3	NimbleScan	NEOC-3_ChIP_cenpC/NEOC-3_INPUT	128741684	128741734	0.17	.	.	chr3;chr3P129943225;1
chr3	NimbleScan	NEOC-3_ChIP_cenpC/NEOC-3_INPUT	128744465	128744515	-0.30	.	.	chr3;chr3P129946006;1
chr3	NimbleScan	NEOC-3_ChIP_cenpC/NEOC-3_INPUT	128744565	128744615	0.08	.	.	chr3;chr3P129946106;1
chr3	NimbleScan	NEOC-3_ChIP_cenpC/NEOC-3_INPUT	128744665	128744715	-0.21	.	.	chr3;chr3P129946206;1
chr3	NimbleScan	NEOC-3_ChIP_cenpC/NEOC-3_INPUT	128744765	128744815	0.10	.	.	chr3;chr3P129946306;1
chr3	NimbleScan	NEOC-3_ChIP_cenpC/NEOC-3_INPUT	128745174	128745224	0.17	.	.	chr3;chr3P129946715;1
chr3	NimbleScan	NEOC-3_ChIP_cenpC/NEOC-3_INPUT	128745274	128745324	0.06	.	.	chr3;chr3P129946815;1
chr3	NimbleScan	NEOC-3_ChIP_cenpC/NEOC-3_INPUT	128745664	128745714	-0.39	.	.	chr3;chr3P129947205;1
chr3	NimbleScan	NEOC-3_ChIP_cenpC/NEOC-3_INPUT	128745764	128745814	-0.24	.	.	chr3;chr3P129947305;1
chr3	NimbleScan	NEOC-3_ChIP_cenpC/NEOC-3_INPUT	128745864	128745914	-0.17	.	.	chr3;chr3P129947405;1
chr3	NimbleScan	NEOC-3_ChIP_cenpC/NEOC-3_INPUT	128745964	128746014	-0.09	.	.	chr3;chr3P129947505;1
chr3	NimbleScan	NEOC-3_ChIP_cenpC/NEOC-3_INPUT	128747639	128747689	-0.24	.	.	chr3;chr3P129949180;1
chr3	NimbleScan	NEOC-3_ChIP_cenpC/NEOC-3_INPUT	128748068	128748118	-0.67	.	.	chr3;chr3P129949609;1
chr3	NimbleScan	NEOC-3_ChIP_cenpC/NEOC-3_INPUT	128748168	128748218	-0.06	.	.	chr3;chr3P129949709;1
chr3	NimbleScan	NEOC-3_ChIP_cenpC/NEOC-3_INPUT	128748268	128748318	-0.08	.	.	chr3;chr3P129949809;1
chr3	NimbleScan	NEOC-3_ChIP_cenpC/NEOC-3_INPUT	128748368	128748418	0.23	.	.	chr3;chr3P129949909;1
chr3	NimbleScan	NEOC-3_ChIP_cenpC/NEOC-3_INPUT	128748468	128748518	0.56	.	.	chr3;chr3P129950009;1
chr3	NimbleScan	NEOC-3_ChIP_cenpC/NEOC-3_INPUT	128748568	128748618	-0.28	.	.	chr3;chr3P129950109;1
chr3	NimbleScan	NEOC-3_ChIP_cenpC/NEOC-3_INPUT	128748668	128748718	0.03	.	.	chr3;chr3P129950209;1
chr3	NimbleScan	NEOC-3_ChIP_cenpC/NEOC-3_INPUT	128748768	128748818	-0.28	.	.	chr3;chr3P129950309;1
chr3	NimbleScan	NEOC-3_ChIP_cenpC/NEOC-3_INPUT	128748868	128748918	0.02	.	.	chr3;chr3P129950409;1
chr3	NimbleScan	NEOC-3_ChIP_cenpC/NEOC-3_INPUT	128748968	128749018	0.10	.	.	chr3;chr3P129950509;1
chr3	NimbleScan	NEOC-3_ChIP_cenpC/NEOC-3_INPUT	128749068	128749118	-0.27	.	.	chr3;chr3P129950609;1
chr3	NimbleScan	NEOC-3_ChIP_cenpC/NEOC-3_INPUT	128749168	128749218	-0.11	.	.	chr3;chr3P129950709;1
chr3	NimbleScan	NEOC-3_ChIP_cenpC/NEOC-3_INPUT	128749268	128749318	-0.02	.	.	chr3;chr3P129950809;1
chr3	NimbleScan	NEOC-3_ChIP_cenpC/NEOC-3_INPUT	128749368	128749418	-0.15	.	.	chr3;chr3P129950909;1
chr3	NimbleScan	NEOC-3_ChIP_cenpC/NEOC-3_INPUT	128749468	128749518	-0.51	.	.	chr3;chr3P129951009;1
chr3	NimbleScan	NEOC-3_ChIP_cenpC/NEOC-3_INPUT	128752126	128752176	0.23	.	.	chr3;chr3P129953667;1
chr3	NimbleScan	NEOC-3_ChIP_cenpC/NEOC-3_INPUT	128752507	128752557	0.42	.	.	chr3;chr3P129954048;1
chr3	NimbleScan	NEOC-3_ChIP_cenpC/NEOC-3_INPUT	128752607	128752657	-0.17	.	.	chr3;chr3P129954148;1
chr3	NimbleScan	NEOC-3_ChIP_cenpC/NEOC-3_INPUT	128752748	128752798	0.06	.	.	chr3;chr3P129954289;1
chr3	NimbleScan	NEOC-3_ChIP_cenpC/NEOC-3_INPUT	128755591	128755641	0.11	.	.	chr3;chr3P129957132;1
chr3	NimbleScan	NEOC-3_ChIP_cenpC/NEOC-3_INPUT	128756795	128756845	-0.03	.	.	chr3;chr3P129958336;1
chr3	NimbleScan	NEOC-3_ChIP_cenpC/NEOC-3_INPUT	128758575	128758625	-0.30	.	.	chr3;chr3P129960116;1
chr3	NimbleScan	NEOC-3_ChIP_cenpC/NEOC-3_INPUT	128758744	128758794	-0.16	.	.	chr3;chr3P129960285;1
chr3	NimbleScan	NEOC-3_ChIP_cenpC/NEOC-3_INPUT	128758844	128758894	0.14	.	.	chr3;chr3P129960385;1
chr3	NimbleScan	NEOC-3_ChIP_cenpC/NEOC-3_INPUT	128758944	128758994	-0.08	.	.	chr3;chr3P129960485;1
chr3	NimbleScan	NEOC-3_ChIP_cenpC/NEOC-3_INPUT	128759044	128759094	-0.75	.	.	chr3;chr3P129960585;1
chr3	NimbleScan	NEOC-3_ChIP_cenpC/NEOC-3_INPUT	128759144	128759194	0.00	.	.	chr3;chr3P129960685;1
chr3	NimbleScan	NEOC-3_ChIP_cenpC/NEOC-3_INPUT	128759244	128759294	-0.39	.	.	chr3;chr3P129960785;1
chr3	NimbleScan	NEOC-3_ChIP_cenpC/NEOC-3_INPUT	128759344	128759394	-0.54	.	.	chr3;chr3P129960885;1
chr3	NimbleScan	NEOC-3_ChIP_cenpC/NEOC-3_INPUT	128759444	128759494	0.22	.	.	chr3;chr3P129960985;1
chr3	NimbleScan	NEOC-3_ChIP_cenpC/NEOC-3_INPUT	128759544	128759594	0.14	.	.	chr3;chr3P129961085;1
chr3	NimbleScan	NEOC-3_ChIP_cenpC/NEOC-3_INPUT	128759644	128759694	-0.55	.	.	chr3;chr3P129961185;1
chr3	NimbleScan	NEOC-3_ChIP_cenpC/NEOC-3_INPUT	128760430	128760480	-0.29	.	.	chr3;chr3P129961971;1
chr3	NimbleScan	NEOC-3_ChIP_cenpC/NEOC-3_INPUT	128760530	128760580	-0.66	.	.	chr3;chr3P129962071;1
chr3	NimbleScan	NEOC-3_ChIP_cenpC/NEOC-3_INPUT	128760630	128760680	-0.26	.	.	chr3;chr3P129962171;1
chr3	NimbleScan	NEOC-3_ChIP_cenpC/NEOC-3_INPUT	128760730	128760780	-0.52	.	.	chr3;chr3P129962271;1
chr3	NimbleScan	NEOC-3_ChIP_cenpC/NEOC-3_INPUT	128760830	128760880	-0.01	.	.	chr3;chr3P129962371;1
chr3	NimbleScan	NEOC-3_ChIP_cenpC/NEOC-3_INPUT	128760985	128761035	0.40	.	.	chr3;chr3P129962526;1
chr3	NimbleScan	NEOC-3_ChIP_cenpC/NEOC-3_INPUT	128761085	128761135	0.40	.	.	chr3;chr3P129962626;1
chr3	NimbleScan	NEOC-3_ChIP_cenpC/NEOC-3_INPUT	128761185	128761235	0.63	.	.	chr3;chr3P129962726;1
chr3	NimbleScan	NEOC-3_ChIP_cenpC/NEOC-3_INPUT	128761285	128761335	0.55	.	.	chr3;chr3P129962826;1
chr3	NimbleScan	NEOC-3_ChIP_cenpC/NEOC-3_INPUT	128761385	128761435	0.09	.	.	chr3;chr3P129962926;1
chr3	NimbleScan	NEOC-3_ChIP_cenpC/NEOC-3_INPUT	128761485	128761535	0.17	.	.	chr3;chr3P129963026;1
chr3	NimbleScan	NEOC-3_ChIP_cenpC/NEOC-3_INPUT	128761585	128761635	0.32	.	.	chr3;chr3P129963126;1
chr3	NimbleScan	NEOC-3_ChIP_cenpC/NEOC-3_INPUT	128761685	128761735	-0.46	.	.	chr3;chr3P129963226;1
chr3	NimbleScan	NEOC-3_ChIP_cenpC/NEOC-3_INPUT	128761785	128761835	-0.49	.	.	chr3;chr3P129963326;1
chr3	NimbleScan	NEOC-3_ChIP_cenpC/NEOC-3_INPUT	128761885	128761935	0.39	.	.	chr3;chr3P129963426;1
chr3	NimbleScan	NEOC-3_ChIP_cenpC/NEOC-3_INPUT	128761985	128762035	0.16	.	.	chr3;chr3P129963526;1
chr3	NimbleScan	NEOC-3_ChIP_cenpC/NEOC-3_INPUT	128762125	128762175	0.17	.	.	chr3;chr3P129963666;1
chr3	NimbleScan	NEOC-3_ChIP_cenpC/NEOC-3_INPUT	128762225	128762275	0.22	.	.	chr3;chr3P129963766;1
chr3	NimbleScan	NEOC-3_ChIP_cenpC/NEOC-3_INPUT	128762325	128762375	0.45	.	.	chr3;chr3P129963866;1
chr3	NimbleScan	NEOC-3_ChIP_cenpC/NEOC-3_INPUT	128762425	128762475	0.88	.	.	chr3;chr3P129963966;1
chr3	NimbleScan	NEOC-3_ChIP_cenpC/NEOC-3_INPUT	128762525	128762575	0.16	.	.	chr3;chr3P129964066;1
chr3	NimbleScan	NEOC-3_ChIP_cenpC/NEOC-3_INPUT	128762625	128762675	0.10	.	.	chr3;chr3P129964166;1
chr3	NimbleScan	NEOC-3_ChIP_cenpC/NEOC-3_INPUT	128762725	128762775	0.25	.	.	chr3;chr3P129964266;1
chr3	NimbleScan	NEOC-3_ChIP_cenpC/NEOC-3_INPUT	128762825	128762875	-0.05	.	.	chr3;chr3P129964366;1
chr3	NimbleScan	NEOC-3_ChIP_cenpC/NEOC-3_INPUT	128762925	128762975	-0.15	.	.	chr3;chr3P129964466;1
chr3	NimbleScan	NEOC-3_ChIP_cenpC/NEOC-3_INPUT	128763873	128763923	-0.53	.	.	chr3;chr3P129965414;1
chr3	NimbleScan	NEOC-3_ChIP_cenpC/NEOC-3_INPUT	128763973	128764023	-0.07	.	.	chr3;chr3P129965514;1
chr3	NimbleScan	NEOC-3_ChIP_cenpC/NEOC-3_INPUT	128764073	128764123	0.21	.	.	chr3;chr3P129965614;1
chr3	NimbleScan	NEOC-3_ChIP_cenpC/NEOC-3_INPUT	128764173	128764223	0.07	.	.	chr3;chr3P129965714;1
chr3	NimbleScan	NEOC-3_ChIP_cenpC/NEOC-3_INPUT	128764296	128764346	0.41	.	.	chr3;chr3P129965837;1
chr3	NimbleScan	NEOC-3_ChIP_cenpC/NEOC-3_INPUT	128764396	128764446	-0.66	.	.	chr3;chr3P129965937;1
chr3	NimbleScan	NEOC-3_ChIP_cenpC/NEOC-3_INPUT	128764496	128764546	-0.50	.	.	chr3;chr3P129966037;1
chr3	NimbleScan	NEOC-3_ChIP_cenpC/NEOC-3_INPUT	128764596	128764646	-0.11	.	.	chr3;chr3P129966137;1
chr3	NimbleScan	NEOC-3_ChIP_cenpC/NEOC-3_INPUT	128764696	128764746	0.11	.	.	chr3;chr3P129966237;1
chr3	NimbleScan	NEOC-3_ChIP_cenpC/NEOC-3_INPUT	128764796	128764846	0.17	.	.	chr3;chr3P129966337;1
chr3	NimbleScan	NEOC-3_ChIP_cenpC/NEOC-3_INPUT	128764896	128764946	-0.47	.	.	chr3;chr3P129966437;1
chr3	NimbleScan	NEOC-3_ChIP_cenpC/NEOC-3_INPUT	128764996	128765046	-0.20	.	.	chr3;chr3P129966537;1
chr3	NimbleScan	NEOC-3_ChIP_cenpC/NEOC-3_INPUT	128765096	128765146	0.04	.	.	chr3;chr3P129966637;1
chr3	NimbleScan	NEOC-3_ChIP_cenpC/NEOC-3_INPUT	128765196	128765246	-1.22	.	.	chr3;chr3P129966737;1
chr3	NimbleScan	NEOC-3_ChIP_cenpC/NEOC-3_INPUT	128765296	128765346	-1.48	.	.	chr3;chr3P129966837;1
chr3	NimbleScan	NEOC-3_ChIP_cenpC/NEOC-3_INPUT	128765396	128765446	-0.72	.	.	chr3;chr3P129966937;1
chr3	NimbleScan	NEOC-3_ChIP_cenpC/NEOC-3_INPUT	128766147	128766197	0.36	.	.	chr3;chr3P129967688;1
chr3	NimbleScan	NEOC-3_ChIP_cenpC/NEOC-3_INPUT	128766247	128766297	-0.52	.	.	chr3;chr3P129967788;1
chr3	NimbleScan	NEOC-3_ChIP_cenpC/NEOC-3_INPUT	128766347	128766397	-0.55	.	.	chr3;chr3P129967888;1
chr3	NimbleScan	NEOC-3_ChIP_cenpC/NEOC-3_INPUT	128766447	128766497	-0.42	.	.	chr3;chr3P129967988;1
chr3	NimbleScan	NEOC-3_ChIP_cenpC/NEOC-3_INPUT	128766547	128766597	0.10	.	.	chr3;chr3P129968088;1
chr3	NimbleScan	NEOC-3_ChIP_cenpC/NEOC-3_INPUT	128766647	128766697	0.52	.	.	chr3;chr3P129968188;1
chr3	NimbleScan	NEOC-3_ChIP_cenpC/NEOC-3_INPUT	128767011	128767061	0.06	.	.	chr3;chr3P129968552;1
chr3	NimbleScan	NEOC-3_ChIP_cenpC/NEOC-3_INPUT	128767111	128767161	-0.33	.	.	chr3;chr3P129968652;1
chr3	NimbleScan	NEOC-3_ChIP_cenpC/NEOC-3_INPUT	128767211	128767261	0.16	.	.	chr3;chr3P129968752;1
chr3	NimbleScan	NEOC-3_ChIP_cenpC/NEOC-3_INPUT	128767311	128767361	0.33	.	.	chr3;chr3P129968852;1
chr3	NimbleScan	NEOC-3_ChIP_cenpC/NEOC-3_INPUT	128767411	128767461	0.43	.	.	chr3;chr3P129968952;1
chr3	NimbleScan	NEOC-3_ChIP_cenpC/NEOC-3_INPUT	128767511	128767561	-0.06	.	.	chr3;chr3P129969052;1
chr3	NimbleScan	NEOC-3_ChIP_cenpC/NEOC-3_INPUT	128767611	128767661	0.23	.	.	chr3;chr3P129969152;1
chr3	NimbleScan	NEOC-3_ChIP_cenpC/NEOC-3_INPUT	128767711	128767761	0.02	.	.	chr3;chr3P129969252;1
chr3	NimbleScan	NEOC-3_ChIP_cenpC/NEOC-3_INPUT	128767811	128767861	-0.81	.	.	chr3;chr3P129969352;1
chr3	NimbleScan	NEOC-3_ChIP_cenpC/NEOC-3_INPUT	128770467	128770517	-0.01	.	.	chr3;chr3P129972008;1
chr3	NimbleScan	NEOC-3_ChIP_cenpC/NEOC-3_INPUT	128770567	128770617	-0.37	.	.	chr3;chr3P129972108;1
chr3	NimbleScan	NEOC-3_ChIP_cenpC/NEOC-3_INPUT	128770667	128770717	-0.07	.	.	chr3;chr3P129972208;1
chr3	NimbleScan	NEOC-3_ChIP_cenpC/NEOC-3_INPUT	128770767	128770817	-0.27	.	.	chr3;chr3P129972308;1
chr3	NimbleScan	NEOC-3_ChIP_cenpC/NEOC-3_INPUT	128770867	128770917	-0.19	.	.	chr3;chr3P129972408;1
chr3	NimbleScan	NEOC-3_ChIP_cenpC/NEOC-3_INPUT	128771271	128771321	0.06	.	.	chr3;chr3P129972812;1
chr3	NimbleScan	NEOC-3_ChIP_cenpC/NEOC-3_INPUT	128771371	128771421	-0.07	.	.	chr3;chr3P129972912;1
chr3	NimbleScan	NEOC-3_ChIP_cenpC/NEOC-3_INPUT	128771726	128771776	0.05	.	.	chr3;chr3P129973267;1
chr3	NimbleScan	NEOC-3_ChIP_cenpC/NEOC-3_INPUT	128771826	128771876	-0.08	.	.	chr3;chr3P129973367;1
chr3	NimbleScan	NEOC-3_ChIP_cenpC/NEOC-3_INPUT	128771926	128771976	0.62	.	.	chr3;chr3P129973467;1
chr3	NimbleScan	NEOC-3_ChIP_cenpC/NEOC-3_INPUT	128772310	128772360	-0.03	.	.	chr3;chr3P129973851;1
chr3	NimbleScan	NEOC-3_ChIP_cenpC/NEOC-3_INPUT	128772410	128772460	-0.55	.	.	chr3;chr3P129973951;1
chr3	NimbleScan	NEOC-3_ChIP_cenpC/NEOC-3_INPUT	128772510	128772560	-0.45	.	.	chr3;chr3P129974051;1
chr3	NimbleScan	NEOC-3_ChIP_cenpC/NEOC-3_INPUT	128772610	128772660	-1.08	.	.	chr3;chr3P129974151;1
chr3	NimbleScan	NEOC-3_ChIP_cenpC/NEOC-3_INPUT	128774120	128774170	-0.29	.	.	chr3;chr3P129975661;1
chr3	NimbleScan	NEOC-3_ChIP_cenpC/NEOC-3_INPUT	128774220	128774270	-0.17	.	.	chr3;chr3P129975761;1
chr3	NimbleScan	NEOC-3_ChIP_cenpC/NEOC-3_INPUT	128774320	128774370	-0.23	.	.	chr3;chr3P129975861;1
chr3	NimbleScan	NEOC-3_ChIP_cenpC/NEOC-3_INPUT	128775082	128775132	-0.65	.	.	chr3;chr3P129976623;1
chr3	NimbleScan	NEOC-3_ChIP_cenpC/NEOC-3_INPUT	128775182	128775232	0.37	.	.	chr3;chr3P129976723;1
chr3	NimbleScan	NEOC-3_ChIP_cenpC/NEOC-3_INPUT	128775282	128775332	0.45	.	.	chr3;chr3P129976823;1
chr3	NimbleScan	NEOC-3_ChIP_cenpC/NEOC-3_INPUT	128775382	128775432	-0.37	.	.	chr3;chr3P129976923;1
chr3	NimbleScan	NEOC-3_ChIP_cenpC/NEOC-3_INPUT	128775482	128775532	-0.70	.	.	chr3;chr3P129977023;1
chr3	NimbleScan	NEOC-3_ChIP_cenpC/NEOC-3_INPUT	128775582	128775632	-0.42	.	.	chr3;chr3P129977123;1
chr3	NimbleScan	NEOC-3_ChIP_cenpC/NEOC-3_INPUT	128775682	128775732	-0.44	.	.	chr3;chr3P129977223;1
chr3	NimbleScan	NEOC-3_ChIP_cenpC/NEOC-3_INPUT	128777489	128777539	-0.01	.	.	chr3;chr3P129979030;1
chr3	NimbleScan	NEOC-3_ChIP_cenpC/NEOC-3_INPUT	128777589	128777639	-0.02	.	.	chr3;chr3P129979130;1
chr3	NimbleScan	NEOC-3_ChIP_cenpC/NEOC-3_INPUT	128777689	128777739	-0.27	.	.	chr3;chr3P129979230;1
chr3	NimbleScan	NEOC-3_ChIP_cenpC/NEOC-3_INPUT	128778014	128778064	-0.24	.	.	chr3;chr3P129979555;1
chr3	NimbleScan	NEOC-3_ChIP_cenpC/NEOC-3_INPUT	128778114	128778164	-0.55	.	.	chr3;chr3P129979655;1
chr3	NimbleScan	NEOC-3_ChIP_cenpC/NEOC-3_INPUT	128778449	128778499	0.04	.	.	chr3;chr3P129979990;1
chr3	NimbleScan	NEOC-3_ChIP_cenpC/NEOC-3_INPUT	128778549	128778599	-0.26	.	.	chr3;chr3P129980090;1
chr3	NimbleScan	NEOC-3_ChIP_cenpC/NEOC-3_INPUT	128778649	128778699	-0.33	.	.	chr3;chr3P129980190;1
chr3	NimbleScan	NEOC-3_ChIP_cenpC/NEOC-3_INPUT	128779422	128779472	-0.11	.	.	chr3;chr3P129980963;1
chr3	NimbleScan	NEOC-3_ChIP_cenpC/NEOC-3_INPUT	128780374	128780424	0.62	.	.	chr3;chr3P129981915;1
chr3	NimbleScan	NEOC-3_ChIP_cenpC/NEOC-3_INPUT	128780474	128780524	0.30	.	.	chr3;chr3P129982015;1
chr3	NimbleScan	NEOC-3_ChIP_cenpC/NEOC-3_INPUT	128780610	128780660	0.40	.	.	chr3;chr3P129982151;1
chr3	NimbleScan	NEOC-3_ChIP_cenpC/NEOC-3_INPUT	128780710	128780760	0.88	.	.	chr3;chr3P129982251;1
chr3	NimbleScan	NEOC-3_ChIP_cenpC/NEOC-3_INPUT	128780810	128780860	-0.03	.	.	chr3;chr3P129982351;1
chr3	NimbleScan	NEOC-3_ChIP_cenpC/NEOC-3_INPUT	128780910	128780960	0.32	.	.	chr3;chr3P129982451;1
chr3	NimbleScan	NEOC-3_ChIP_cenpC/NEOC-3_INPUT	128781010	128781060	0.08	.	.	chr3;chr3P129982551;1
chr3	NimbleScan	NEOC-3_ChIP_cenpC/NEOC-3_INPUT	128781110	128781160	-0.40	.	.	chr3;chr3P129982651;1
chr3	NimbleScan	NEOC-3_ChIP_cenpC/NEOC-3_INPUT	128781210	128781260	-0.48	.	.	chr3;chr3P129982751;1
chr3	NimbleScan	NEOC-3_ChIP_cenpC/NEOC-3_INPUT	128781331	128781381	0.01	.	.	chr3;chr3P129982872;1
chr3	NimbleScan	NEOC-3_ChIP_cenpC/NEOC-3_INPUT	128781685	128781735	0.18	.	.	chr3;chr3P129983226;1
chr3	NimbleScan	NEOC-3_ChIP_cenpC/NEOC-3_INPUT	128782023	128782073	-0.16	.	.	chr3;chr3P129983564;1
chr3	NimbleScan	NEOC-3_ChIP_cenpC/NEOC-3_INPUT	128782123	128782173	-0.11	.	.	chr3;chr3P129983664;1
chr3	NimbleScan	NEOC-3_ChIP_cenpC/NEOC-3_INPUT	128782290	128782340	-0.25	.	.	chr3;chr3P129983831;1
chr3	NimbleScan	NEOC-3_ChIP_cenpC/NEOC-3_INPUT	128782390	128782440	-0.07	.	.	chr3;chr3P129983931;1
chr3	NimbleScan	NEOC-3_ChIP_cenpC/NEOC-3_INPUT	128782490	128782540	-0.10	.	.	chr3;chr3P129984031;1
chr3	NimbleScan	NEOC-3_ChIP_cenpC/NEOC-3_INPUT	128782590	128782640	-0.03	.	.	chr3;chr3P129984131;1
chr3	NimbleScan	NEOC-3_ChIP_cenpC/NEOC-3_INPUT	128782690	128782740	-0.20	.	.	chr3;chr3P129984231;1
chr3	NimbleScan	NEOC-3_ChIP_cenpC/NEOC-3_INPUT	128782790	128782840	0.01	.	.	chr3;chr3P129984331;1
chr3	NimbleScan	NEOC-3_ChIP_cenpC/NEOC-3_INPUT	128782890	128782940	0.02	.	.	chr3;chr3P129984431;1
chr3	NimbleScan	NEOC-3_ChIP_cenpC/NEOC-3_INPUT	128782990	128783040	-0.01	.	.	chr3;chr3P129984531;1
chr3	NimbleScan	NEOC-3_ChIP_cenpC/NEOC-3_INPUT	128783090	128783140	-0.36	.	.	chr3;chr3P129984631;1
chr3	NimbleScan	NEOC-3_ChIP_cenpC/NEOC-3_INPUT	128783190	128783240	0.24	.	.	chr3;chr3P129984731;1
chr3	NimbleScan	NEOC-3_ChIP_cenpC/NEOC-3_INPUT	128783290	128783340	-0.22	.	.	chr3;chr3P129984831;1
chr3	NimbleScan	NEOC-3_ChIP_cenpC/NEOC-3_INPUT	128783390	128783440	-0.15	.	.	chr3;chr3P129984931;1
chr3	NimbleScan	NEOC-3_ChIP_cenpC/NEOC-3_INPUT	128783490	128783540	0.21	.	.	chr3;chr3P129985031;1
chr3	NimbleScan	NEOC-3_ChIP_cenpC/NEOC-3_INPUT	128783590	128783640	0.19	.	.	chr3;chr3P129985131;1
chr3	NimbleScan	NEOC-3_ChIP_cenpC/NEOC-3_INPUT	128783690	128783740	0.17	.	.	chr3;chr3P129985231;1
chr3	NimbleScan	NEOC-3_ChIP_cenpC/NEOC-3_INPUT	128783790	128783840	0.01	.	.	chr3;chr3P129985331;1
chr3	NimbleScan	NEOC-3_ChIP_cenpC/NEOC-3_INPUT	128783890	128783940	0.15	.	.	chr3;chr3P129985431;1
chr3	NimbleScan	NEOC-3_ChIP_cenpC/NEOC-3_INPUT	128783990	128784040	-0.17	.	.	chr3;chr3P129985531;1
chr3	NimbleScan	NEOC-3_ChIP_cenpC/NEOC-3_INPUT	128784090	128784140	-0.06	.	.	chr3;chr3P129985631;1
chr3	NimbleScan	NEOC-3_ChIP_cenpC/NEOC-3_INPUT	128784495	128784545	0.25	.	.	chr3;chr3P129986036;1
chr3	NimbleScan	NEOC-3_ChIP_cenpC/NEOC-3_INPUT	128784595	128784645	0.24	.	.	chr3;chr3P129986136;1
chr3	NimbleScan	NEOC-3_ChIP_cenpC/NEOC-3_INPUT	128784695	128784745	0.00	.	.	chr3;chr3P129986236;1
chr3	NimbleScan	NEOC-3_ChIP_cenpC/NEOC-3_INPUT	128784795	128784845	-0.09	.	.	chr3;chr3P129986336;1
chr3	NimbleScan	NEOC-3_ChIP_cenpC/NEOC-3_INPUT	128784895	128784945	-0.05	.	.	chr3;chr3P129986436;1
chr3	NimbleScan	NEOC-3_ChIP_cenpC/NEOC-3_INPUT	128785087	128785137	-0.27	.	.	chr3;chr3P129986628;1
chr3	NimbleScan	NEOC-3_ChIP_cenpC/NEOC-3_INPUT	128785767	128785817	-0.62	.	.	chr3;chr3P129987308;1
chr3	NimbleScan	NEOC-3_ChIP_cenpC/NEOC-3_INPUT	128785867	128785917	-0.24	.	.	chr3;chr3P129987408;1
chr3	NimbleScan	NEOC-3_ChIP_cenpC/NEOC-3_INPUT	128785967	128786017	0.32	.	.	chr3;chr3P129987508;1
chr3	NimbleScan	NEOC-3_ChIP_cenpC/NEOC-3_INPUT	128786248	128786298	0.07	.	.	chr3;chr3P129987789;1
chr3	NimbleScan	NEOC-3_ChIP_cenpC/NEOC-3_INPUT	128786348	128786398	0.33	.	.	chr3;chr3P129987889;1
chr3	NimbleScan	NEOC-3_ChIP_cenpC/NEOC-3_INPUT	128786448	128786498	0.30	.	.	chr3;chr3P129987989;1
chr3	NimbleScan	NEOC-3_ChIP_cenpC/NEOC-3_INPUT	128786548	128786598	0.28	.	.	chr3;chr3P129988089;1
chr3	NimbleScan	NEOC-3_ChIP_cenpC/NEOC-3_INPUT	128786648	128786698	0.59	.	.	chr3;chr3P129988189;1
chr3	NimbleScan	NEOC-3_ChIP_cenpC/NEOC-3_INPUT	128786748	128786798	0.44	.	.	chr3;chr3P129988289;1
chr3	NimbleScan	NEOC-3_ChIP_cenpC/NEOC-3_INPUT	128786848	128786898	0.26	.	.	chr3;chr3P129988389;1
chr3	NimbleScan	NEOC-3_ChIP_cenpC/NEOC-3_INPUT	128786948	128786998	-0.09	.	.	chr3;chr3P129988489;1
chr3	NimbleScan	NEOC-3_ChIP_cenpC/NEOC-3_INPUT	128787124	128787174	0.42	.	.	chr3;chr3P129988665;1
chr3	NimbleScan	NEOC-3_ChIP_cenpC/NEOC-3_INPUT	128787224	128787274	-0.49	.	.	chr3;chr3P129988765;1
chr3	NimbleScan	NEOC-3_ChIP_cenpC/NEOC-3_INPUT	128787324	128787374	0.47	.	.	chr3;chr3P129988865;1
chr3	NimbleScan	NEOC-3_ChIP_cenpC/NEOC-3_INPUT	128788599	128788649	0.68	.	.	chr3;chr3P129990140;1
chr3	NimbleScan	NEOC-3_ChIP_cenpC/NEOC-3_INPUT	128788699	128788749	0.40	.	.	chr3;chr3P129990240;1
chr3	NimbleScan	NEOC-3_ChIP_cenpC/NEOC-3_INPUT	128788799	128788849	0.29	.	.	chr3;chr3P129990340;1
chr3	NimbleScan	NEOC-3_ChIP_cenpC/NEOC-3_INPUT	128788899	128788949	0.12	.	.	chr3;chr3P129990440;1
chr3	NimbleScan	NEOC-3_ChIP_cenpC/NEOC-3_INPUT	128788999	128789049	-0.58	.	.	chr3;chr3P129990540;1
chr3	NimbleScan	NEOC-3_ChIP_cenpC/NEOC-3_INPUT	128789099	128789149	-0.44	.	.	chr3;chr3P129990640;1
chr3	NimbleScan	NEOC-3_ChIP_cenpC/NEOC-3_INPUT	128789199	128789249	-0.32	.	.	chr3;chr3P129990740;1
chr3	NimbleScan	NEOC-3_ChIP_cenpC/NEOC-3_INPUT	128789634	128789684	-0.54	.	.	chr3;chr3P129991175;1
chr3	NimbleScan	NEOC-3_ChIP_cenpC/NEOC-3_INPUT	128789734	128789784	-0.49	.	.	chr3;chr3P129991275;1
chr3	NimbleScan	NEOC-3_ChIP_cenpC/NEOC-3_INPUT	128790093	128790143	-0.06	.	.	chr3;chr3P129991634;1
chr3	NimbleScan	NEOC-3_ChIP_cenpC/NEOC-3_INPUT	128790193	128790243	-0.11	.	.	chr3;chr3P129991734;1
chr3	NimbleScan	NEOC-3_ChIP_cenpC/NEOC-3_INPUT	128790293	128790343	-0.28	.	.	chr3;chr3P129991834;1
chr3	NimbleScan	NEOC-3_ChIP_cenpC/NEOC-3_INPUT	128790393	128790443	0.45	.	.	chr3;chr3P129991934;1
chr3	NimbleScan	NEOC-3_ChIP_cenpC/NEOC-3_INPUT	128790547	128790597	-0.82	.	.	chr3;chr3P129992088;1
chr3	NimbleScan	NEOC-3_ChIP_cenpC/NEOC-3_INPUT	128790769	128790819	-0.12	.	.	chr3;chr3P129992310;1
chr3	NimbleScan	NEOC-3_ChIP_cenpC/NEOC-3_INPUT	128790926	128790976	0.06	.	.	chr3;chr3P129992467;1
chr3	NimbleScan	NEOC-3_ChIP_cenpC/NEOC-3_INPUT	128791026	128791076	-0.57	.	.	chr3;chr3P129992567;1
chr3	NimbleScan	NEOC-3_ChIP_cenpC/NEOC-3_INPUT	128791441	128791491	-0.00	.	.	chr3;chr3P129992982;1
chr3	NimbleScan	NEOC-3_ChIP_cenpC/NEOC-3_INPUT	128791541	128791591	-0.06	.	.	chr3;chr3P129993082;1
chr3	NimbleScan	NEOC-3_ChIP_cenpC/NEOC-3_INPUT	128791641	128791691	0.27	.	.	chr3;chr3P129993182;1
chr3	NimbleScan	NEOC-3_ChIP_cenpC/NEOC-3_INPUT	128791741	128791791	0.49	.	.	chr3;chr3P129993282;1
chr3	NimbleScan	NEOC-3_ChIP_cenpC/NEOC-3_INPUT	128791841	128791891	0.61	.	.	chr3;chr3P129993382;1
chr3	NimbleScan	NEOC-3_ChIP_cenpC/NEOC-3_INPUT	128791941	128791991	0.46	.	.	chr3;chr3P129993482;1
chr3	NimbleScan	NEOC-3_ChIP_cenpC/NEOC-3_INPUT	128792041	128792091	0.27	.	.	chr3;chr3P129993582;1
chr3	NimbleScan	NEOC-3_ChIP_cenpC/NEOC-3_INPUT	128792141	128792191	-0.15	.	.	chr3;chr3P129993682;1
chr3	NimbleScan	NEOC-3_ChIP_cenpC/NEOC-3_INPUT	128792241	128792291	0.25	.	.	chr3;chr3P129993782;1
chr3	NimbleScan	NEOC-3_ChIP_cenpC/NEOC-3_INPUT	128792341	128792391	-0.32	.	.	chr3;chr3P129993882;1
chr3	NimbleScan	NEOC-3_ChIP_cenpC/NEOC-3_INPUT	128793544	128793594	-0.40	.	.	chr3;chr3P129995085;1
chr3	NimbleScan	NEOC-3_ChIP_cenpC/NEOC-3_INPUT	128793644	128793694	-0.08	.	.	chr3;chr3P129995185;1
chr3	NimbleScan	NEOC-3_ChIP_cenpC/NEOC-3_INPUT	128793744	128793794	-0.22	.	.	chr3;chr3P129995285;1
chr3	NimbleScan	NEOC-3_ChIP_cenpC/NEOC-3_INPUT	128793844	128793894	-0.19	.	.	chr3;chr3P129995385;1
chr3	NimbleScan	NEOC-3_ChIP_cenpC/NEOC-3_INPUT	128793944	128793994	0.07	.	.	chr3;chr3P129995485;1
chr3	NimbleScan	NEOC-3_ChIP_cenpC/NEOC-3_INPUT	128794044	128794094	-0.13	.	.	chr3;chr3P129995585;1
chr3	NimbleScan	NEOC-3_ChIP_cenpC/NEOC-3_INPUT	128794144	128794194	0.32	.	.	chr3;chr3P129995685;1
chr3	NimbleScan	NEOC-3_ChIP_cenpC/NEOC-3_INPUT	128794476	128794526	0.45	.	.	chr3;chr3P129996017;1
chr3	NimbleScan	NEOC-3_ChIP_cenpC/NEOC-3_INPUT	128794576	128794626	-0.52	.	.	chr3;chr3P129996117;1
chr3	NimbleScan	NEOC-3_ChIP_cenpC/NEOC-3_INPUT	128794676	128794726	0.34	.	.	chr3;chr3P129996217;1
chr3	NimbleScan	NEOC-3_ChIP_cenpC/NEOC-3_INPUT	128795046	128795096	-0.19	.	.	chr3;chr3P129996587;1
chr3	NimbleScan	NEOC-3_ChIP_cenpC/NEOC-3_INPUT	128795146	128795196	-0.27	.	.	chr3;chr3P129996687;1
chr3	NimbleScan	NEOC-3_ChIP_cenpC/NEOC-3_INPUT	128795246	128795296	-0.07	.	.	chr3;chr3P129996787;1
chr3	NimbleScan	NEOC-3_ChIP_cenpC/NEOC-3_INPUT	128795346	128795396	0.24	.	.	chr3;chr3P129996887;1
chr3	NimbleScan	NEOC-3_ChIP_cenpC/NEOC-3_INPUT	128795446	128795496	-0.05	.	.	chr3;chr3P129996987;1
chr3	NimbleScan	NEOC-3_ChIP_cenpC/NEOC-3_INPUT	128795546	128795596	-0.68	.	.	chr3;chr3P129997087;1
chr3	NimbleScan	NEOC-3_ChIP_cenpC/NEOC-3_INPUT	128795646	128795696	-0.41	.	.	chr3;chr3P129997187;1
chr3	NimbleScan	NEOC-3_ChIP_cenpC/NEOC-3_INPUT	128796051	128796101	0.22	.	.	chr3;chr3P129997592;1
chr3	NimbleScan	NEOC-3_ChIP_cenpC/NEOC-3_INPUT	128796466	128796516	0.17	.	.	chr3;chr3P129998007;1
chr3	NimbleScan	NEOC-3_ChIP_cenpC/NEOC-3_INPUT	128796566	128796616	-0.03	.	.	chr3;chr3P129998107;1
chr3	NimbleScan	NEOC-3_ChIP_cenpC/NEOC-3_INPUT	128796964	128797014	0.06	.	.	chr3;chr3P129998505;1
chr3	NimbleScan	NEOC-3_ChIP_cenpC/NEOC-3_INPUT	128797064	128797114	0.03	.	.	chr3;chr3P129998605;1
chr3	NimbleScan	NEOC-3_ChIP_cenpC/NEOC-3_INPUT	128797164	128797214	-0.00	.	.	chr3;chr3P129998705;1
chr3	NimbleScan	NEOC-3_ChIP_cenpC/NEOC-3_INPUT	128797264	128797314	0.24	.	.	chr3;chr3P129998805;1
chr3	NimbleScan	NEOC-3_ChIP_cenpC/NEOC-3_INPUT	128797364	128797414	0.42	.	.	chr3;chr3P129998905;1
chr3	NimbleScan	NEOC-3_ChIP_cenpC/NEOC-3_INPUT	128797464	128797514	0.04	.	.	chr3;chr3P129999005;1
chr3	NimbleScan	NEOC-3_ChIP_cenpC/NEOC-3_INPUT	128797564	128797614	-0.14	.	.	chr3;chr3P129999105;1
chr3	NimbleScan	NEOC-3_ChIP_cenpC/NEOC-3_INPUT	128797664	128797714	0.20	.	.	chr3;chr3P129999205;1
chr3	NimbleScan	NEOC-3_ChIP_cenpC/NEOC-3_INPUT	128797764	128797814	-0.23	.	.	chr3;chr3P129999305;1
chr3	NimbleScan	NEOC-3_ChIP_cenpC/NEOC-3_INPUT	128797864	128797914	0.42	.	.	chr3;chr3P129999405;1
chr3	NimbleScan	NEOC-3_ChIP_cenpC/NEOC-3_INPUT	128797964	128798014	0.51	.	.	chr3;chr3P129999505;1
chr3	NimbleScan	NEOC-3_ChIP_cenpC/NEOC-3_INPUT	128798064	128798114	-0.06	.	.	chr3;chr3P129999605;1
chr3	NimbleScan	NEOC-3_ChIP_cenpC/NEOC-3_INPUT	128798376	128798426	0.11	.	.	chr3;chr3P129999917;1
chr3	NimbleScan	NEOC-3_ChIP_cenpC/NEOC-3_INPUT	128798476	128798526	0.13	.	.	chr3;chr3P130000017;1
chr3	NimbleScan	NEOC-3_ChIP_cenpC/NEOC-3_INPUT	128798576	128798626	-0.20	.	.	chr3;chr3P130000117;1
chr3	NimbleScan	NEOC-3_ChIP_cenpC/NEOC-3_INPUT	128798848	128798898	-0.37	.	.	chr3;chr3P130000389;1
chr3	NimbleScan	NEOC-3_ChIP_cenpC/NEOC-3_INPUT	128798948	128798998	-0.31	.	.	chr3;chr3P130000489;1
chr3	NimbleScan	NEOC-3_ChIP_cenpC/NEOC-3_INPUT	128799048	128799098	-0.11	.	.	chr3;chr3P130000589;1
chr3	NimbleScan	NEOC-3_ChIP_cenpC/NEOC-3_INPUT	128799148	128799198	-0.14	.	.	chr3;chr3P130000689;1
chr3	NimbleScan	NEOC-3_ChIP_cenpC/NEOC-3_INPUT	128799248	128799298	0.41	.	.	chr3;chr3P130000789;1
chr3	NimbleScan	NEOC-3_ChIP_cenpC/NEOC-3_INPUT	128799348	128799398	-0.13	.	.	chr3;chr3P130000889;1
chr3	NimbleScan	NEOC-3_ChIP_cenpC/NEOC-3_INPUT	128799509	128799559	-0.27	.	.	chr3;chr3P130001050;1
chr3	NimbleScan	NEOC-3_ChIP_cenpC/NEOC-3_INPUT	128799609	128799659	-0.32	.	.	chr3;chr3P130001150;1
chr3	NimbleScan	NEOC-3_ChIP_cenpC/NEOC-3_INPUT	128799709	128799759	-0.45	.	.	chr3;chr3P130001250;1
chr3	NimbleScan	NEOC-3_ChIP_cenpC/NEOC-3_INPUT	128799809	128799859	-0.05	.	.	chr3;chr3P130001350;1
chr3	NimbleScan	NEOC-3_ChIP_cenpC/NEOC-3_INPUT	128800282	128800332	0.02	.	.	chr3;chr3P130001823;1
chr3	NimbleScan	NEOC-3_ChIP_cenpC/NEOC-3_INPUT	128800382	128800432	0.35	.	.	chr3;chr3P130001923;1
chr3	NimbleScan	NEOC-3_ChIP_cenpC/NEOC-3_INPUT	128800482	128800532	0.22	.	.	chr3;chr3P130002023;1
chr3	NimbleScan	NEOC-3_ChIP_cenpC/NEOC-3_INPUT	128800704	128800754	0.75	.	.	chr3;chr3P130002245;1
chr3	NimbleScan	NEOC-3_ChIP_cenpC/NEOC-3_INPUT	128800804	128800854	0.57	.	.	chr3;chr3P130002345;1
chr3	NimbleScan	NEOC-3_ChIP_cenpC/NEOC-3_INPUT	128800904	128800954	0.61	.	.	chr3;chr3P130002445;1
chr3	NimbleScan	NEOC-3_ChIP_cenpC/NEOC-3_INPUT	128801004	128801054	0.31	.	.	chr3;chr3P130002545;1
chr3	NimbleScan	NEOC-3_ChIP_cenpC/NEOC-3_INPUT	128801452	128801502	0.06	.	.	chr3;chr3P130002993;1
chr3	NimbleScan	NEOC-3_ChIP_cenpC/NEOC-3_INPUT	128801552	128801602	0.48	.	.	chr3;chr3P130003093;1
chr3	NimbleScan	NEOC-3_ChIP_cenpC/NEOC-3_INPUT	128801837	128801887	-0.19	.	.	chr3;chr3P130003378;1
chr3	NimbleScan	NEOC-3_ChIP_cenpC/NEOC-3_INPUT	128801937	128801987	-0.02	.	.	chr3;chr3P130003478;1
chr3	NimbleScan	NEOC-3_ChIP_cenpC/NEOC-3_INPUT	128802037	128802087	0.41	.	.	chr3;chr3P130003578;1
chr3	NimbleScan	NEOC-3_ChIP_cenpC/NEOC-3_INPUT	128802137	128802187	-0.35	.	.	chr3;chr3P130003678;1
chr3	NimbleScan	NEOC-3_ChIP_cenpC/NEOC-3_INPUT	128802237	128802287	-0.16	.	.	chr3;chr3P130003778;1
chr3	NimbleScan	NEOC-3_ChIP_cenpC/NEOC-3_INPUT	128802337	128802387	-0.42	.	.	chr3;chr3P130003878;1
chr3	NimbleScan	NEOC-3_ChIP_cenpC/NEOC-3_INPUT	128803110	128803160	-0.16	.	.	chr3;chr3P130004651;1
chr3	NimbleScan	NEOC-3_ChIP_cenpC/NEOC-3_INPUT	128803210	128803260	-0.14	.	.	chr3;chr3P130004751;1
chr3	NimbleScan	NEOC-3_ChIP_cenpC/NEOC-3_INPUT	128803310	128803360	-0.16	.	.	chr3;chr3P130004851;1
chr3	NimbleScan	NEOC-3_ChIP_cenpC/NEOC-3_INPUT	128803708	128803758	-0.01	.	.	chr3;chr3P130005249;1
chr3	NimbleScan	NEOC-3_ChIP_cenpC/NEOC-3_INPUT	128803808	128803858	0.22	.	.	chr3;chr3P130005349;1
chr3	NimbleScan	NEOC-3_ChIP_cenpC/NEOC-3_INPUT	128803908	128803958	0.07	.	.	chr3;chr3P130005449;1
chr3	NimbleScan	NEOC-3_ChIP_cenpC/NEOC-3_INPUT	128804008	128804058	0.25	.	.	chr3;chr3P130005549;1
chr3	NimbleScan	NEOC-3_ChIP_cenpC/NEOC-3_INPUT	128804320	128804370	-0.51	.	.	chr3;chr3P130005861;1
chr3	NimbleScan	NEOC-3_ChIP_cenpC/NEOC-3_INPUT	128804420	128804470	-0.22	.	.	chr3;chr3P130005961;1
chr3	NimbleScan	NEOC-3_ChIP_cenpC/NEOC-3_INPUT	128804533	128804583	-0.89	.	.	chr3;chr3P130006074;1
chr3	NimbleScan	NEOC-3_ChIP_cenpC/NEOC-3_INPUT	128804633	128804683	-0.18	.	.	chr3;chr3P130006174;1
chr3	NimbleScan	NEOC-3_ChIP_cenpC/NEOC-3_INPUT	128804885	128804935	-0.07	.	.	chr3;chr3P130006426;1
chr3	NimbleScan	NEOC-3_ChIP_cenpC/NEOC-3_INPUT	128804985	128805035	-0.07	.	.	chr3;chr3P130006526;1
chr3	NimbleScan	NEOC-3_ChIP_cenpC/NEOC-3_INPUT	128805146	128805196	-0.09	.	.	chr3;chr3P130006687;1
chr3	NimbleScan	NEOC-3_ChIP_cenpC/NEOC-3_INPUT	128805246	128805296	-0.52	.	.	chr3;chr3P130006787;1
chr3	NimbleScan	NEOC-3_ChIP_cenpC/NEOC-3_INPUT	128805346	128805396	-0.73	.	.	chr3;chr3P130006887;1
chr3	NimbleScan	NEOC-3_ChIP_cenpC/NEOC-3_INPUT	128805446	128805496	-0.49	.	.	chr3;chr3P130006987;1
chr3	NimbleScan	NEOC-3_ChIP_cenpC/NEOC-3_INPUT	128805546	128805596	-0.11	.	.	chr3;chr3P130007087;1
chr3	NimbleScan	NEOC-3_ChIP_cenpC/NEOC-3_INPUT	128805897	128805947	-0.47	.	.	chr3;chr3P130007438;1
chr3	NimbleScan	NEOC-3_ChIP_cenpC/NEOC-3_INPUT	128805997	128806047	-0.03	.	.	chr3;chr3P130007538;1
chr3	NimbleScan	NEOC-3_ChIP_cenpC/NEOC-3_INPUT	128806144	128806194	-0.25	.	.	chr3;chr3P130007685;1
chr3	NimbleScan	NEOC-3_ChIP_cenpC/NEOC-3_INPUT	128806244	128806294	0.64	.	.	chr3;chr3P130007785;1
chr3	NimbleScan	NEOC-3_ChIP_cenpC/NEOC-3_INPUT	128806344	128806394	-0.60	.	.	chr3;chr3P130007885;1
chr3	NimbleScan	NEOC-3_ChIP_cenpC/NEOC-3_INPUT	128806444	128806494	0.15	.	.	chr3;chr3P130007985;1
chr3	NimbleScan	NEOC-3_ChIP_cenpC/NEOC-3_INPUT	128806544	128806594	-0.04	.	.	chr3;chr3P130008085;1
chr3	NimbleScan	NEOC-3_ChIP_cenpC/NEOC-3_INPUT	128806644	128806694	-0.27	.	.	chr3;chr3P130008185;1
chr3	NimbleScan	NEOC-3_ChIP_cenpC/NEOC-3_INPUT	128806898	128806948	-0.19	.	.	chr3;chr3P130008439;1
chr3	NimbleScan	NEOC-3_ChIP_cenpC/NEOC-3_INPUT	128806998	128807048	-0.65	.	.	chr3;chr3P130008539;1
chr3	NimbleScan	NEOC-3_ChIP_cenpC/NEOC-3_INPUT	128807098	128807148	0.14	.	.	chr3;chr3P130008639;1
chr3	NimbleScan	NEOC-3_ChIP_cenpC/NEOC-3_INPUT	128807198	128807248	-0.08	.	.	chr3;chr3P130008739;1
chr3	NimbleScan	NEOC-3_ChIP_cenpC/NEOC-3_INPUT	128807298	128807348	-0.03	.	.	chr3;chr3P130008839;1
chr3	NimbleScan	NEOC-3_ChIP_cenpC/NEOC-3_INPUT	128807398	128807448	-0.03	.	.	chr3;chr3P130008939;1
chr3	NimbleScan	NEOC-3_ChIP_cenpC/NEOC-3_INPUT	128807498	128807548	-0.09	.	.	chr3;chr3P130009039;1
chr3	NimbleScan	NEOC-3_ChIP_cenpC/NEOC-3_INPUT	128807598	128807648	0.34	.	.	chr3;chr3P130009139;1
chr3	NimbleScan	NEOC-3_ChIP_cenpC/NEOC-3_INPUT	128807698	128807748	0.52	.	.	chr3;chr3P130009239;1
chr3	NimbleScan	NEOC-3_ChIP_cenpC/NEOC-3_INPUT	128807798	128807848	-0.21	.	.	chr3;chr3P130009339;1
chr3	NimbleScan	NEOC-3_ChIP_cenpC/NEOC-3_INPUT	128807898	128807948	-0.59	.	.	chr3;chr3P130009439;1
chr3	NimbleScan	NEOC-3_ChIP_cenpC/NEOC-3_INPUT	128808470	128808520	-0.11	.	.	chr3;chr3P130010011;1
chr3	NimbleScan	NEOC-3_ChIP_cenpC/NEOC-3_INPUT	128808570	128808620	-0.23	.	.	chr3;chr3P130010111;1
chr3	NimbleScan	NEOC-3_ChIP_cenpC/NEOC-3_INPUT	128808670	128808720	0.22	.	.	chr3;chr3P130010211;1
chr3	NimbleScan	NEOC-3_ChIP_cenpC/NEOC-3_INPUT	128808770	128808820	-0.00	.	.	chr3;chr3P130010311;1
chr3	NimbleScan	NEOC-3_ChIP_cenpC/NEOC-3_INPUT	128808870	128808920	0.22	.	.	chr3;chr3P130010411;1
chr3	NimbleScan	NEOC-3_ChIP_cenpC/NEOC-3_INPUT	128808970	128809020	-0.21	.	.	chr3;chr3P130010511;1
chr3	NimbleScan	NEOC-3_ChIP_cenpC/NEOC-3_INPUT	128809070	128809120	-0.65	.	.	chr3;chr3P130010611;1
chr3	NimbleScan	NEOC-3_ChIP_cenpC/NEOC-3_INPUT	128809170	128809220	-0.54	.	.	chr3;chr3P130010711;1
chr3	NimbleScan	NEOC-3_ChIP_cenpC/NEOC-3_INPUT	128809270	128809320	-0.07	.	.	chr3;chr3P130010811;1
chr3	NimbleScan	NEOC-3_ChIP_cenpC/NEOC-3_INPUT	128809370	128809420	-0.07	.	.	chr3;chr3P130010911;1
chr3	NimbleScan	NEOC-3_ChIP_cenpC/NEOC-3_INPUT	128809470	128809520	-0.15	.	.	chr3;chr3P130011011;1
chr3	NimbleScan	NEOC-3_ChIP_cenpC/NEOC-3_INPUT	128809571	128809621	-0.54	.	.	chr3;chr3P130011112;1
chr3	NimbleScan	NEOC-3_ChIP_cenpC/NEOC-3_INPUT	128810246	128810296	-0.16	.	.	chr3;chr3P130011787;1
chr3	NimbleScan	NEOC-3_ChIP_cenpC/NEOC-3_INPUT	128810346	128810396	0.00	.	.	chr3;chr3P130011887;1
chr3	NimbleScan	NEOC-3_ChIP_cenpC/NEOC-3_INPUT	128811071	128811121	-0.15	.	.	chr3;chr3P130012612;1
chr3	NimbleScan	NEOC-3_ChIP_cenpC/NEOC-3_INPUT	128811276	128811326	-0.60	.	.	chr3;chr3P130012817;1
chr3	NimbleScan	NEOC-3_ChIP_cenpC/NEOC-3_INPUT	128812531	128812581	0.23	.	.	chr3;chr3P130014072;1
chr3	NimbleScan	NEOC-3_ChIP_cenpC/NEOC-3_INPUT	128812631	128812681	-0.01	.	.	chr3;chr3P130014172;1
chr3	NimbleScan	NEOC-3_ChIP_cenpC/NEOC-3_INPUT	128812731	128812781	-0.06	.	.	chr3;chr3P130014272;1
chr3	NimbleScan	NEOC-3_ChIP_cenpC/NEOC-3_INPUT	128812941	128812991	-1.05	.	.	chr3;chr3P130014482;1
chr3	NimbleScan	NEOC-3_ChIP_cenpC/NEOC-3_INPUT	128813041	128813091	-0.47	.	.	chr3;chr3P130014582;1
chr3	NimbleScan	NEOC-3_ChIP_cenpC/NEOC-3_INPUT	128813141	128813191	-0.81	.	.	chr3;chr3P130014682;1
chr3	NimbleScan	NEOC-3_ChIP_cenpC/NEOC-3_INPUT	128813241	128813291	-0.34	.	.	chr3;chr3P130014782;1
chr3	NimbleScan	NEOC-3_ChIP_cenpC/NEOC-3_INPUT	128813341	128813391	0.25	.	.	chr3;chr3P130014882;1
chr3	NimbleScan	NEOC-3_ChIP_cenpC/NEOC-3_INPUT	128813441	128813491	0.54	.	.	chr3;chr3P130014982;1
chr3	NimbleScan	NEOC-3_ChIP_cenpC/NEOC-3_INPUT	128813620	128813670	0.47	.	.	chr3;chr3P130015161;1
chr3	NimbleScan	NEOC-3_ChIP_cenpC/NEOC-3_INPUT	128813720	128813770	-0.20	.	.	chr3;chr3P130015261;1
chr3	NimbleScan	NEOC-3_ChIP_cenpC/NEOC-3_INPUT	128813834	128813884	0.37	.	.	chr3;chr3P130015375;1
chr3	NimbleScan	NEOC-3_ChIP_cenpC/NEOC-3_INPUT	128813934	128813984	-0.71	.	.	chr3;chr3P130015475;1
chr3	NimbleScan	NEOC-3_ChIP_cenpC/NEOC-3_INPUT	128814034	128814084	-0.00	.	.	chr3;chr3P130015575;1
chr3	NimbleScan	NEOC-3_ChIP_cenpC/NEOC-3_INPUT	128814134	128814184	0.04	.	.	chr3;chr3P130015675;1
chr3	NimbleScan	NEOC-3_ChIP_cenpC/NEOC-3_INPUT	128814234	128814284	-0.01	.	.	chr3;chr3P130015775;1
chr3	NimbleScan	NEOC-3_ChIP_cenpC/NEOC-3_INPUT	128814334	128814384	0.10	.	.	chr3;chr3P130015875;1
chr3	NimbleScan	NEOC-3_ChIP_cenpC/NEOC-3_INPUT	128814434	128814484	0.15	.	.	chr3;chr3P130015975;1
chr3	NimbleScan	NEOC-3_ChIP_cenpC/NEOC-3_INPUT	128814534	128814584	0.40	.	.	chr3;chr3P130016075;1
chr3	NimbleScan	NEOC-3_ChIP_cenpC/NEOC-3_INPUT	128814634	128814684	0.22	.	.	chr3;chr3P130016175;1
chr3	NimbleScan	NEOC-3_ChIP_cenpC/NEOC-3_INPUT	128814734	128814784	0.39	.	.	chr3;chr3P130016275;1
chr3	NimbleScan	NEOC-3_ChIP_cenpC/NEOC-3_INPUT	128814834	128814884	-0.30	.	.	chr3;chr3P130016375;1
chr3	NimbleScan	NEOC-3_ChIP_cenpC/NEOC-3_INPUT	128814934	128814984	0.63	.	.	chr3;chr3P130016475;1
chr3	NimbleScan	NEOC-3_ChIP_cenpC/NEOC-3_INPUT	128815034	128815084	0.26	.	.	chr3;chr3P130016575;1
chr3	NimbleScan	NEOC-3_ChIP_cenpC/NEOC-3_INPUT	128815134	128815184	-0.15	.	.	chr3;chr3P130016675;1
chr3	NimbleScan	NEOC-3_ChIP_cenpC/NEOC-3_INPUT	128815234	128815284	0.02	.	.	chr3;chr3P130016775;1
chr3	NimbleScan	NEOC-3_ChIP_cenpC/NEOC-3_INPUT	128815334	128815384	0.29	.	.	chr3;chr3P130016875;1
chr3	NimbleScan	NEOC-3_ChIP_cenpC/NEOC-3_INPUT	128815434	128815484	0.43	.	.	chr3;chr3P130016975;1
chr3	NimbleScan	NEOC-3_ChIP_cenpC/NEOC-3_INPUT	128815534	128815584	0.03	.	.	chr3;chr3P130017075;1
chr3	NimbleScan	NEOC-3_ChIP_cenpC/NEOC-3_INPUT	128815634	128815684	-0.15	.	.	chr3;chr3P130017175;1
chr3	NimbleScan	NEOC-3_ChIP_cenpC/NEOC-3_INPUT	128815734	128815784	-0.13	.	.	chr3;chr3P130017275;1
chr3	NimbleScan	NEOC-3_ChIP_cenpC/NEOC-3_INPUT	128815834	128815884	-0.22	.	.	chr3;chr3P130017375;1
chr3	NimbleScan	NEOC-3_ChIP_cenpC/NEOC-3_INPUT	128815934	128815984	0.17	.	.	chr3;chr3P130017475;1
chr3	NimbleScan	NEOC-3_ChIP_cenpC/NEOC-3_INPUT	128816034	128816084	-0.11	.	.	chr3;chr3P130017575;1
chr3	NimbleScan	NEOC-3_ChIP_cenpC/NEOC-3_INPUT	128816134	128816184	0.63	.	.	chr3;chr3P130017675;1
chr3	NimbleScan	NEOC-3_ChIP_cenpC/NEOC-3_INPUT	128816434	128816484	-0.02	.	.	chr3;chr3P130017975;1
chr3	NimbleScan	NEOC-3_ChIP_cenpC/NEOC-3_INPUT	128816534	128816584	-0.39	.	.	chr3;chr3P130018075;1
chr3	NimbleScan	NEOC-3_ChIP_cenpC/NEOC-3_INPUT	128816634	128816684	0.27	.	.	chr3;chr3P130018175;1
chr3	NimbleScan	NEOC-3_ChIP_cenpC/NEOC-3_INPUT	128817021	128817071	0.57	.	.	chr3;chr3P130018562;1
chr3	NimbleScan	NEOC-3_ChIP_cenpC/NEOC-3_INPUT	128817121	128817171	0.63	.	.	chr3;chr3P130018662;1
chr3	NimbleScan	NEOC-3_ChIP_cenpC/NEOC-3_INPUT	128817221	128817271	-0.16	.	.	chr3;chr3P130018762;1
chr3	NimbleScan	NEOC-3_ChIP_cenpC/NEOC-3_INPUT	128817321	128817371	-0.38	.	.	chr3;chr3P130018862;1
chr3	NimbleScan	NEOC-3_ChIP_cenpC/NEOC-3_INPUT	128817421	128817471	0.39	.	.	chr3;chr3P130018962;1
chr3	NimbleScan	NEOC-3_ChIP_cenpC/NEOC-3_INPUT	128817521	128817571	0.07	.	.	chr3;chr3P130019062;1
chr3	NimbleScan	NEOC-3_ChIP_cenpC/NEOC-3_INPUT	128817621	128817671	-0.08	.	.	chr3;chr3P130019162;1
chr3	NimbleScan	NEOC-3_ChIP_cenpC/NEOC-3_INPUT	128818083	128818133	-0.18	.	.	chr3;chr3P130019624;1
chr3	NimbleScan	NEOC-3_ChIP_cenpC/NEOC-3_INPUT	128818183	128818233	-0.45	.	.	chr3;chr3P130019724;1
chr3	NimbleScan	NEOC-3_ChIP_cenpC/NEOC-3_INPUT	128818283	128818333	-0.95	.	.	chr3;chr3P130019824;1
chr3	NimbleScan	NEOC-3_ChIP_cenpC/NEOC-3_INPUT	128818383	128818433	-0.47	.	.	chr3;chr3P130019924;1
chr3	NimbleScan	NEOC-3_ChIP_cenpC/NEOC-3_INPUT	128818483	128818533	0.07	.	.	chr3;chr3P130020024;1
chr3	NimbleScan	NEOC-3_ChIP_cenpC/NEOC-3_INPUT	128818583	128818633	0.46	.	.	chr3;chr3P130020124;1
chr3	NimbleScan	NEOC-3_ChIP_cenpC/NEOC-3_INPUT	128818683	128818733	0.08	.	.	chr3;chr3P130020224;1
chr3	NimbleScan	NEOC-3_ChIP_cenpC/NEOC-3_INPUT	128818783	128818833	-0.05	.	.	chr3;chr3P130020324;1
chr3	NimbleScan	NEOC-3_ChIP_cenpC/NEOC-3_INPUT	128818883	128818933	-0.01	.	.	chr3;chr3P130020424;1
chr3	NimbleScan	NEOC-3_ChIP_cenpC/NEOC-3_INPUT	128819328	128819378	0.51	.	.	chr3;chr3P130020869;1
chr3	NimbleScan	NEOC-3_ChIP_cenpC/NEOC-3_INPUT	128819428	128819478	0.51	.	.	chr3;chr3P130020969;1
chr3	NimbleScan	NEOC-3_ChIP_cenpC/NEOC-3_INPUT	128819671	128819721	-0.41	.	.	chr3;chr3P130021212;1
chr3	NimbleScan	NEOC-3_ChIP_cenpC/NEOC-3_INPUT	128820082	128820132	0.40	.	.	chr3;chr3P130021623;1
chr3	NimbleScan	NEOC-3_ChIP_cenpC/NEOC-3_INPUT	128820274	128820324	-0.31	.	.	chr3;chr3P130021815;1
chr3	NimbleScan	NEOC-3_ChIP_cenpC/NEOC-3_INPUT	128820374	128820424	0.02	.	.	chr3;chr3P130021915;1
chr3	NimbleScan	NEOC-3_ChIP_cenpC/NEOC-3_INPUT	128820474	128820524	0.20	.	.	chr3;chr3P130022015;1
chr3	NimbleScan	NEOC-3_ChIP_cenpC/NEOC-3_INPUT	128820574	128820624	-0.23	.	.	chr3;chr3P130022115;1
chr3	NimbleScan	NEOC-3_ChIP_cenpC/NEOC-3_INPUT	128820674	128820724	-0.18	.	.	chr3;chr3P130022215;1
chr3	NimbleScan	NEOC-3_ChIP_cenpC/NEOC-3_INPUT	128820774	128820824	-0.30	.	.	chr3;chr3P130022315;1
chr3	NimbleScan	NEOC-3_ChIP_cenpC/NEOC-3_INPUT	128820874	128820924	-0.33	.	.	chr3;chr3P130022415;1
chr3	NimbleScan	NEOC-3_ChIP_cenpC/NEOC-3_INPUT	128820974	128821024	0.02	.	.	chr3;chr3P130022515;1
chr3	NimbleScan	NEOC-3_ChIP_cenpC/NEOC-3_INPUT	128821074	128821124	-0.37	.	.	chr3;chr3P130022615;1
chr3	NimbleScan	NEOC-3_ChIP_cenpC/NEOC-3_INPUT	128822945	128822995	-0.41	.	.	chr3;chr3P130024486;1
chr3	NimbleScan	NEOC-3_ChIP_cenpC/NEOC-3_INPUT	128823045	128823095	0.08	.	.	chr3;chr3P130024586;1
chr3	NimbleScan	NEOC-3_ChIP_cenpC/NEOC-3_INPUT	128823145	128823195	-0.22	.	.	chr3;chr3P130024686;1
chr3	NimbleScan	NEOC-3_ChIP_cenpC/NEOC-3_INPUT	128823245	128823295	-0.14	.	.	chr3;chr3P130024786;1
chr3	NimbleScan	NEOC-3_ChIP_cenpC/NEOC-3_INPUT	128823345	128823395	0.02	.	.	chr3;chr3P130024886;1
chr3	NimbleScan	NEOC-3_ChIP_cenpC/NEOC-3_INPUT	128823445	128823495	0.05	.	.	chr3;chr3P130024986;1
chr3	NimbleScan	NEOC-3_ChIP_cenpC/NEOC-3_INPUT	128823545	128823595	0.33	.	.	chr3;chr3P130025086;1
chr3	NimbleScan	NEOC-3_ChIP_cenpC/NEOC-3_INPUT	128823645	128823695	-0.48	.	.	chr3;chr3P130025186;1
chr3	NimbleScan	NEOC-3_ChIP_cenpC/NEOC-3_INPUT	128823745	128823795	0.26	.	.	chr3;chr3P130025286;1
chr3	NimbleScan	NEOC-3_ChIP_cenpC/NEOC-3_INPUT	128823845	128823895	0.46	.	.	chr3;chr3P130025386;1
chr3	NimbleScan	NEOC-3_ChIP_cenpC/NEOC-3_INPUT	128823945	128823995	0.02	.	.	chr3;chr3P130025486;1
chr3	NimbleScan	NEOC-3_ChIP_cenpC/NEOC-3_INPUT	128824045	128824095	-0.31	.	.	chr3;chr3P130025586;1
chr3	NimbleScan	NEOC-3_ChIP_cenpC/NEOC-3_INPUT	128824145	128824195	0.04	.	.	chr3;chr3P130025686;1
chr3	NimbleScan	NEOC-3_ChIP_cenpC/NEOC-3_INPUT	128824245	128824295	-0.55	.	.	chr3;chr3P130025786;1
chr3	NimbleScan	NEOC-3_ChIP_cenpC/NEOC-3_INPUT	128824345	128824395	0.01	.	.	chr3;chr3P130025886;1
chr3	NimbleScan	NEOC-3_ChIP_cenpC/NEOC-3_INPUT	128824445	128824495	0.05	.	.	chr3;chr3P130025986;1
chr3	NimbleScan	NEOC-3_ChIP_cenpC/NEOC-3_INPUT	128824545	128824595	-0.17	.	.	chr3;chr3P130026086;1
chr3	NimbleScan	NEOC-3_ChIP_cenpC/NEOC-3_INPUT	128824645	128824695	0.25	.	.	chr3;chr3P130026186;1
chr3	NimbleScan	NEOC-3_ChIP_cenpC/NEOC-3_INPUT	128824745	128824795	-0.37	.	.	chr3;chr3P130026286;1
chr3	NimbleScan	NEOC-3_ChIP_cenpC/NEOC-3_INPUT	128824890	128824940	-0.00	.	.	chr3;chr3P130026431;1
chr3	NimbleScan	NEOC-3_ChIP_cenpC/NEOC-3_INPUT	128824990	128825040	-0.16	.	.	chr3;chr3P130026531;1
chr3	NimbleScan	NEOC-3_ChIP_cenpC/NEOC-3_INPUT	128835770	128835820	0.40	.	.	chr3;chr3P130037311;1
chr3	NimbleScan	NEOC-3_ChIP_cenpC/NEOC-3_INPUT	128835870	128835920	-0.16	.	.	chr3;chr3P130037411;1
chr3	NimbleScan	NEOC-3_ChIP_cenpC/NEOC-3_INPUT	128835970	128836020	-0.13	.	.	chr3;chr3P130037511;1
chr3	NimbleScan	NEOC-3_ChIP_cenpC/NEOC-3_INPUT	128841088	128841138	0.27	.	.	chr3;chr3P130042629;1
chr3	NimbleScan	NEOC-3_ChIP_cenpC/NEOC-3_INPUT	128842028	128842078	0.17	.	.	chr3;chr3P130043569;1
chr3	NimbleScan	NEOC-3_ChIP_cenpC/NEOC-3_INPUT	128842128	128842178	0.06	.	.	chr3;chr3P130043669;1
chr3	NimbleScan	NEOC-3_ChIP_cenpC/NEOC-3_INPUT	128842329	128842379	-0.19	.	.	chr3;chr3P130043870;1
chr3	NimbleScan	NEOC-3_ChIP_cenpC/NEOC-3_INPUT	128842567	128842617	-0.17	.	.	chr3;chr3P130044108;1
chr3	NimbleScan	NEOC-3_ChIP_cenpC/NEOC-3_INPUT	128842667	128842717	0.00	.	.	chr3;chr3P130044208;1
chr3	NimbleScan	NEOC-3_ChIP_cenpC/NEOC-3_INPUT	128842767	128842817	-0.18	.	.	chr3;chr3P130044308;1
chr3	NimbleScan	NEOC-3_ChIP_cenpC/NEOC-3_INPUT	128842867	128842917	-0.31	.	.	chr3;chr3P130044408;1
chr3	NimbleScan	NEOC-3_ChIP_cenpC/NEOC-3_INPUT	128842967	128843017	-0.37	.	.	chr3;chr3P130044508;1
chr3	NimbleScan	NEOC-3_ChIP_cenpC/NEOC-3_INPUT	128843067	128843117	0.29	.	.	chr3;chr3P130044608;1
chr3	NimbleScan	NEOC-3_ChIP_cenpC/NEOC-3_INPUT	128843167	128843217	0.29	.	.	chr3;chr3P130044708;1
chr3	NimbleScan	NEOC-3_ChIP_cenpC/NEOC-3_INPUT	128843267	128843317	-0.18	.	.	chr3;chr3P130044808;1
chr3	NimbleScan	NEOC-3_ChIP_cenpC/NEOC-3_INPUT	128843367	128843417	-0.44	.	.	chr3;chr3P130044908;1
chr3	NimbleScan	NEOC-3_ChIP_cenpC/NEOC-3_INPUT	128843467	128843517	-0.40	.	.	chr3;chr3P130045008;1
chr3	NimbleScan	NEOC-3_ChIP_cenpC/NEOC-3_INPUT	128843567	128843617	-0.01	.	.	chr3;chr3P130045108;1
chr3	NimbleScan	NEOC-3_ChIP_cenpC/NEOC-3_INPUT	128843667	128843717	-0.16	.	.	chr3;chr3P130045208;1
chr3	NimbleScan	NEOC-3_ChIP_cenpC/NEOC-3_INPUT	128843767	128843817	-0.31	.	.	chr3;chr3P130045308;1
chr3	NimbleScan	NEOC-3_ChIP_cenpC/NEOC-3_INPUT	128843867	128843917	-0.40	.	.	chr3;chr3P130045408;1
chr3	NimbleScan	NEOC-3_ChIP_cenpC/NEOC-3_INPUT	128843967	128844017	-1.16	.	.	chr3;chr3P130045508;1
chr3	NimbleScan	NEOC-3_ChIP_cenpC/NEOC-3_INPUT	128844067	128844117	0.08	.	.	chr3;chr3P130045608;1
chr3	NimbleScan	NEOC-3_ChIP_cenpC/NEOC-3_INPUT	128844167	128844217	-0.17	.	.	chr3;chr3P130045708;1
chr3	NimbleScan	NEOC-3_ChIP_cenpC/NEOC-3_INPUT	128844267	128844317	-0.06	.	.	chr3;chr3P130045808;1
chr3	NimbleScan	NEOC-3_ChIP_cenpC/NEOC-3_INPUT	128844367	128844417	-0.12	.	.	chr3;chr3P130045908;1
chr3	NimbleScan	NEOC-3_ChIP_cenpC/NEOC-3_INPUT	128844467	128844517	-0.13	.	.	chr3;chr3P130046008;1
chr3	NimbleScan	NEOC-3_ChIP_cenpC/NEOC-3_INPUT	128844567	128844617	-0.23	.	.	chr3;chr3P130046108;1
chr3	NimbleScan	NEOC-3_ChIP_cenpC/NEOC-3_INPUT	128844667	128844717	-0.08	.	.	chr3;chr3P130046208;1
chr3	NimbleScan	NEOC-3_ChIP_cenpC/NEOC-3_INPUT	128844767	128844817	0.01	.	.	chr3;chr3P130046308;1
chr3	NimbleScan	NEOC-3_ChIP_cenpC/NEOC-3_INPUT	128844867	128844917	0.17	.	.	chr3;chr3P130046408;1
chr3	NimbleScan	NEOC-3_ChIP_cenpC/NEOC-3_INPUT	128844967	128845017	-0.26	.	.	chr3;chr3P130046508;1
chr3	NimbleScan	NEOC-3_ChIP_cenpC/NEOC-3_INPUT	128845067	128845117	-0.10	.	.	chr3;chr3P130046608;1
chr3	NimbleScan	NEOC-3_ChIP_cenpC/NEOC-3_INPUT	128845167	128845217	-0.12	.	.	chr3;chr3P130046708;1
chr3	NimbleScan	NEOC-3_ChIP_cenpC/NEOC-3_INPUT	128845267	128845317	-0.11	.	.	chr3;chr3P130046808;1
chr3	NimbleScan	NEOC-3_ChIP_cenpC/NEOC-3_INPUT	128845367	128845417	0.04	.	.	chr3;chr3P130046908;1
chr3	NimbleScan	NEOC-3_ChIP_cenpC/NEOC-3_INPUT	128845467	128845517	-0.77	.	.	chr3;chr3P130047008;1
chr3	NimbleScan	NEOC-3_ChIP_cenpC/NEOC-3_INPUT	128845567	128845617	-0.50	.	.	chr3;chr3P130047108;1
chr3	NimbleScan	NEOC-3_ChIP_cenpC/NEOC-3_INPUT	128845667	128845717	-0.09	.	.	chr3;chr3P130047208;1
[truncated: 382,597 more rows]
