# Supplementary material for: Genome characterization and CRISPR-Cas9 editing of a human neocentromere
Source: Chromosoma. 2022 Aug 17;131(4):239–51. doi: 10.1007/s00412-022-00779-y (PMC9674717; doi:10.1007/s00412-022-00779-y)
Supplement: Supplementary file 3 — Supplementary file3 (XLSX 15 KB) [file 412_2022_779_MOESM3_ESM.xlsx]

## Sheet: File S3
	File S3. Primer pairs used for CRISPR-Cas9 editing
	Neo_NotF	GATAGCGGCCGCGAGCTGATTTAACAAAA
	Neo_NotR	GATAGCGGCCGCCTTTACACTTTATGCTTCC
	sgRNA_BsaI_R	caccCGAGCAATGAGACTTAATGG
	sgRNA_Bsa1_F	aaacCCATTAAGTCTCATTGCTCG
	T7E1test_For	ACCTGTGCTTTTGAGGTCATCT
	T7E1test_Rev	AACAAGGACACACAGTGGAGAA

## Sheet: File S4
File S4. Human BAC clones used in FISH and immuno-FISH assays
	GRCh38/hg38
BAC ID	chr	start	end
RP11-151A4	chr3	619491	778737
RP11-421B21	chr3	15130698	15308021
RP11-491D6	chr3	37019656	37120025
RP11-380J21	chr3	64092770	64252035
RP11-655A17	chr3	87091914	87138650
RP11-454H13	chr3	101597160	101805358
RP11-21N8	chr3	130609090	130759665
RP11-1077E14	chr3	147081409	147251350
RP11-243A17	chr3	147270863	147436359
RP11-426P6	chr3	147470573	147653219
RP11-73P21	chr3	147691181	147841531
RP11-498P15	chr3	162331842	162447611
RP11-693H4	chr3	186483083	186640024

## Sheet: File S5
File S5. Repeat content of the two compared sequences
	hg38 chr3:147420923-147720842						Neo3 sequenced
	total length: 299920 bp (299920 bp excl N/X-runs)						total length: 310736 bp (310736 bp excl N/X-runs)
	AT level: 64.58 %						AT level: 64.41 %
	bases masked: 129678 bp ( 43.24 %)						bases masked: 138138 bp ( 44.46 %)
		number of elements*	length occupied		% of sequence			number of elements*	length occupied		% of sequence
	SINEs:	107	24842	bp	8.28%		SINEs:	107	24842	bp	7.99%
	ALUs	65	18530	bp	6.18%		ALUs	65	18530	bp	5.96%
	MIRs	42	6312	bp	2.10%		MIRs	42	6312	bp	2.03%
	LINEs:	117	75273	bp	25.10%		LINEs:	122	78826	bp	25.37%
	LINE1	67	61360	bp	20.46%		LINE1	72	64667	bp	20.81%
	LINE2	47	12206	bp	4.07%		LINE2	47	12452	bp	4.01%
	L3/CR1	1	492	bp	0.16%		L3/CR1	1	492	bp	0.16%
	LTR elements:	28	10957	bp	3.65%		LTR elements:	28	15902	bp	5.12%
	ERVL	7	3679	bp	1.23%		ERVL	7	8624	bp	2.78%
	ERVL-MaLRs	19	6946	bp	2.32%		ERVL-MaLRs	19	6946	bp	2.24%
	ERV_classI	0	0	bp	0.00%		ERV_classI		0	bp	0.00%
	ERV_classII	0	0	bp	0.00%		ERV_classII	0	0	bp	0.00%
	DNA elements:	45	13398	bp	4.47%		DNA elements:	45	13398	bp	4.31%
	hAT-Charlie	21	4025	bp	1.34%		hAT-Charlie	21	4025	bp	1.30%
	TcMar-Tigger	7	4975	bp	1.66%		TcMar-Tigger	7	4975	bp	1.60%
	Unclassified:	1	63	bp	0.02%		Unclassified:	1	63	bp	0.02%
	Total interspersed	repeats:	124533	bp	41.52%		Total interspersed	repeats:	133031	bp	42.81%
	Small RNA:	1	74	bp	0.02%		Small RNA:	1	74	bp	0.02%
	Satellites:	0	0	bp	0.00%		Satellites:	0	0	bp	0.00%
	Simple repeats:	88	4690	bp	1.56%		Simple repeats:	88	4652	bp	1.50%
	Low complexity:	7	381	bp	0.13%		Low complexity:	7	381	bp	0.12%
	* most repeats fragmented by insertions or deletions have been counted as one element						* most repeats fragmented by insertions or deletions have been counted as one element
